# Supplementary material for: Harnessing Cooperative Energy Transfer and Hydrogen Atom Transfer for Direct Nitrogenations of Non‐Activated Alkanes
Source: Angew Chem Int Ed Engl. 2025 Nov 28;65(3):e18795. doi: 10.1002/anie.202518795 (PMC12811655; doi:10.1002/anie.202518795)
Supplement: Supplementary file 2 — Supporting Information [file ANIE-65-e18795-s001.zip]

Archive with 1 entries (1 files):
- SK736_S1_RT.cif
