# Supplementary material for: Harnessing Cooperative Energy Transfer and Hydrogen Atom Transfer for Direct Nitrogenations of Non‐Activated Alkanes
Source: Angew Chem Int Ed Engl. 2025 Nov 28;65(3):e18795. doi: 10.1002/anie.202518795 (PMC12811655; doi:10.1002/anie.202518795)
Supplement: Supplementary file 2 — Supporting Information [file ANIE-65-e18795-s001.zip › SK736_S1_RT.cif]

 
data_SK736_S1_RT
# start Validation Reply Form
_vrf_PLAT971_SK736_S1_RT
;
PROBLEM: Check Calcd Resid. Dens.  0.95Ang From I1              2.90 eA-3
RESPONSE: There are high residual densities near heavy atom due to 
insufficiency of the absorption corrections.
;
# end Validation Reply Form 
_audit_creation_method            'SHELXL-2019/2'
_shelx_SHELXL_version_number      '2019/2'
_chemical_name_systematic         ?
_chemical_name_common             ?
_chemical_melting_point           ?
_chemical_formula_moiety          'C8 H13 Cl3 I N O3 S'
_chemical_formula_sum
 'C8 H13 Cl3 I N O3 S' 
_chemical_formula_weight          436.50

loop_
 _atom_type_symbol
 _atom_type_description
 _atom_type_scat_dispersion_real
 _atom_type_scat_dispersion_imag
 _atom_type_scat_source
 'C'  'C'   0.0181   0.0091
 'International Tables Vol C Tables 4.2.6.8 and 6.1.1.4'
 'H'  'H'   0.0000   0.0000
 'International Tables Vol C Tables 4.2.6.8 and 6.1.1.4'
 'Cl'  'Cl'   0.3639   0.7018
 'International Tables Vol C Tables 4.2.6.8 and 6.1.1.4'
 'I'  'I'  -0.3257   6.8362
 'International Tables Vol C Tables 4.2.6.8 and 6.1.1.4'
 'N'  'N'   0.0311   0.0180
 'International Tables Vol C Tables 4.2.6.8 and 6.1.1.4'
 'O'  'O'   0.0492   0.0322
 'International Tables Vol C Tables 4.2.6.8 and 6.1.1.4'
 'S'  'S'   0.3331   0.5567
 'International Tables Vol C Tables 4.2.6.8 and 6.1.1.4'
 
_space_group_crystal_system       monoclinic
_space_group_IT_number            14
_space_group_name_H-M_alt         'P 21/c'
_space_group_name_Hall            '-P 2ybc'
 
_shelx_space_group_comment
;
The symmetry employed for this shelxl refinement is uniquely defined
by the following loop, which should always be used as a source of
symmetry information in preference to the above space-group names.
They are only intended as comments.
;
 
loop_
 _space_group_symop_operation_xyz
 'x, y, z'
 '-x, y+1/2, -z+1/2'
 '-x, -y, -z'
 'x, -y-1/2, z-1/2'
 
_cell_length_a                    9.467(2)
_cell_length_b                    21.885(4)
_cell_length_c                    7.4190(10)
_cell_angle_alpha                 90
_cell_angle_beta                  100.759(11)
_cell_angle_gamma                 90
_cell_volume                      1510.1(5)
_cell_formula_units_Z             4
_cell_measurement_temperature     293(2)
_cell_measurement_reflns_used     9833
_cell_measurement_theta_min       4.04
_cell_measurement_theta_max       72.13
 
_exptl_crystal_description        'block'
_exptl_crystal_colour             'colourless'
_exptl_crystal_density_meas       ?
_exptl_crystal_density_method     ?
_exptl_crystal_density_diffrn     1.920          
_exptl_crystal_F_000              848
_exptl_transmission_factor_min    ?
_exptl_transmission_factor_max    ?
_exptl_crystal_size_max           0.257
_exptl_crystal_size_mid           0.190
_exptl_crystal_size_min           0.165
_exptl_absorpt_coefficient_mu     22.834
_shelx_estimated_absorpt_T_min    0.067
_shelx_estimated_absorpt_T_max    0.117
_exptl_absorpt_correction_type    multi-scan
_exptl_absorpt_correction_T_min   0.2826
_exptl_absorpt_correction_T_max   0.7536
_exptl_absorpt_process_details    Bruker-SADABS
_exptl_absorpt_special_details    ?
_diffrn_ambient_temperature       293(2)
_diffrn_radiation_wavelength      1.54178
_diffrn_radiation_type            CuK\a
_diffrn_source                    Cu/K(alpha)_ImuS_Microsource
_diffrn_measurement_device_type   Bruker-Kappa-D8Quest_PhotonII
_diffrn_measurement_method        omega_and_phi_scan
_diffrn_detector_area_resol_mean  ?
_diffrn_reflns_number             34197
_diffrn_reflns_av_unetI/netI      0.0227
_diffrn_reflns_av_R_equivalents   0.0542
_diffrn_reflns_limit_h_min        -10
_diffrn_reflns_limit_h_max        11
_diffrn_reflns_limit_k_min        -26
_diffrn_reflns_limit_k_max        27
_diffrn_reflns_limit_l_min        -8
_diffrn_reflns_limit_l_max        9
_diffrn_reflns_theta_min          4.040
_diffrn_reflns_theta_max          72.126
_diffrn_reflns_theta_full         67.679
_diffrn_measured_fraction_theta_max   0.982
_diffrn_measured_fraction_theta_full  0.989
_diffrn_reflns_Laue_measured_fraction_max    0.982
_diffrn_reflns_Laue_measured_fraction_full   0.989
_diffrn_reflns_point_group_measured_fraction_max   0.982
_diffrn_reflns_point_group_measured_fraction_full  0.989
_reflns_number_total              2930
_reflns_number_gt                 2743
_reflns_threshold_expression      'I > 2\s(I)'
_reflns_Friedel_coverage          0.000
_reflns_Friedel_fraction_max      .
_reflns_Friedel_fraction_full     .
 
_reflns_special_details
;
 Reflections were merged by SHELXL according to the crystal
 class for the calculation of statistics and refinement.
 
 _reflns_Friedel_fraction is defined as the number of unique
 Friedel pairs measured divided by the number that would be
 possible theoretically, ignoring centric projections and
 systematic absences.
;
 
_computing_data_collection        'Bruker APEX4'
_computing_cell_refinement        'Bruker SAINT'
_computing_data_reduction         'Bruker SAINT'
_computing_structure_solution     'SHELXT 2018/2 (Sheldrick, 2018)'
_computing_structure_refinement 'SHELXL-2019/2 (Sheldrick, 2019)'
_computing_molecular_graphics     ?
_computing_publication_material   ?
_refine_special_details           ?
_refine_ls_structure_factor_coef  Fsqd
_refine_ls_matrix_type            full
_refine_ls_weighting_scheme       calc
_refine_ls_weighting_details
'w=1/[\s^2^(Fo^2^)+(0.1076P)^2^+8.7480P] where P=(Fo^2^+2Fc^2^)/3'
_atom_sites_solution_primary      dual
_atom_sites_solution_secondary    difmap
_atom_sites_solution_hydrogens    geom
_refine_ls_hydrogen_treatment     constr
_refine_ls_extinction_method      none
_refine_ls_extinction_coef        .
_refine_ls_number_reflns          2930
_refine_ls_number_parameters      182
_refine_ls_number_restraints      48
_refine_ls_R_factor_all           0.0730
_refine_ls_R_factor_gt            0.0704
_refine_ls_wR_factor_ref          0.1943
_refine_ls_wR_factor_gt           0.1912
_refine_ls_goodness_of_fit_ref    1.060
_refine_ls_restrained_S_all       1.056
_refine_ls_shift/su_max           0.001
_refine_ls_shift/su_mean          0.000
 
loop_
 _atom_site_label
 _atom_site_type_symbol
 _atom_site_fract_x
 _atom_site_fract_y
 _atom_site_fract_z
 _atom_site_U_iso_or_equiv
 _atom_site_adp_type
 _atom_site_occupancy
 _atom_site_site_symmetry_order  
 _atom_site_calc_flag
 _atom_site_refinement_flags_posn
 _atom_site_refinement_flags_adp
 _atom_site_refinement_flags_occupancy
 _atom_site_disorder_assembly
 _atom_site_disorder_group
I1 I 0.18588(8) 0.32796(2) 0.43608(10) 0.0740(3) Uani 1 1 d . . . . .
N1 N 0.1803(5) 0.4787(2) 0.3883(8) 0.0352(12) Uani 1 1 d . . . . .
H1 H 0.089182 0.472098 0.369261 0.042 Uiso 1 1 calc R U . . .
O1 O 0.2911(4) 0.58340(18) 0.4541(6) 0.0358(9) Uani 1 1 d . . . . .
O2 O 0.1359(5) 0.5383(2) 0.6476(6) 0.0414(10) Uani 1 1 d . . . . .
O3 O 0.3830(5) 0.5027(2) 0.6435(6) 0.0411(10) Uani 1 1 d . . . . .
S1 S 0.24783(14) 0.52349(6) 0.54949(19) 0.0275(3) Uani 1 1 d . . . . .
C1 C 0.2668(6) 0.4482(2) 0.2702(8) 0.0298(12) Uani 1 1 d . . . . .
H1A H 0.343528 0.476647 0.254705 0.036 Uiso 1 1 calc R U . . .
C2 C 0.3392(7) 0.3905(3) 0.3527(9) 0.0351(13) Uani 1 1 d . . . . .
H2 H 0.409452 0.401814 0.462056 0.042 Uiso 1 1 calc R U . . .
C3 C 0.4193(8) 0.3589(4) 0.2186(11) 0.0518(18) Uani 1 1 d . . . . .
H3A H 0.501626 0.383602 0.204552 0.062 Uiso 1 1 calc R U . . .
H3B H 0.455020 0.319821 0.269621 0.062 Uiso 1 1 calc R U . . .
C4 C 0.3269(9) 0.3485(4) 0.0319(12) 0.057(2) Uani 1 1 d . . . . .
H4A H 0.385151 0.331318 -0.050196 0.068 Uiso 1 1 calc R U . . .
H4B H 0.251400 0.319474 0.042344 0.068 Uiso 1 1 calc R U . . .
C5 C 0.2614(11) 0.4072(4) -0.0457(11) 0.063(2) Uani 1 1 d . . . . .
H5A H 0.199635 0.399125 -0.163015 0.076 Uiso 1 1 calc R U . . .
H5B H 0.337316 0.434494 -0.067219 0.076 Uiso 1 1 calc R U . . .
C6 C 0.1740(8) 0.4387(3) 0.0800(10) 0.0458(16) Uani 1 1 d . . . . .
H6A H 0.090990 0.413875 0.090374 0.055 Uiso 1 1 calc R U . . .
H6B H 0.139874 0.477874 0.028182 0.055 Uiso 1 1 calc R U . . .
C7 C 0.1754(8) 0.6223(3) 0.3674(11) 0.0466(16) Uani 1 1 d . . . . .
H7A H 0.144887 0.648665 0.458026 0.056 Uiso 1 1 calc R U . . .
H7B H 0.093920 0.597691 0.310745 0.056 Uiso 1 1 calc R U . . .
C8 C 0.2279(7) 0.6603(3) 0.2239(9) 0.0451(16) Uani 1 1 d D . . . .
Cl1 Cl 0.0869(12) 0.7128(5) 0.1547(19) 0.084(3) Uani 0.59(5) 1 d D U P A 1
Cl2 Cl 0.3873(12) 0.7003(5) 0.3099(16) 0.060(2) Uani 0.59(5) 1 d D U P A 1
Cl3 Cl 0.2521(16) 0.6134(5) 0.0438(16) 0.072(2) Uani 0.59(5) 1 d D U P A 1
Cl4 Cl 0.0855(14) 0.7032(11) 0.099(6) 0.105(7) Uani 0.41(5) 1 d D U P A 2
Cl5 Cl 0.363(3) 0.7092(11) 0.334(4) 0.082(6) Uani 0.41(5) 1 d D U P A 2
Cl6 Cl 0.301(5) 0.6144(9) 0.065(4) 0.100(7) Uani 0.41(5) 1 d D U P A 2
 
loop_
 _atom_site_aniso_label
 _atom_site_aniso_U_11
 _atom_site_aniso_U_22
 _atom_site_aniso_U_33
 _atom_site_aniso_U_23
 _atom_site_aniso_U_13
 _atom_site_aniso_U_12
I1 0.1073(6) 0.0276(3) 0.0999(6) 0.0079(2) 0.0522(4) -0.0110(2)
N1 0.030(2) 0.022(2) 0.058(3) -0.020(2) 0.018(2) -0.0045(18)
O1 0.037(2) 0.0165(19) 0.057(3) 0.0029(17) 0.0164(18) -0.0045(15)
O2 0.043(2) 0.040(3) 0.048(3) -0.012(2) 0.0254(19) -0.0040(19)
O3 0.037(2) 0.039(3) 0.046(3) 0.003(2) 0.0044(18) -0.0049(19)
S1 0.0327(7) 0.0166(6) 0.0361(7) -0.0035(5) 0.0141(5) -0.0054(5)
C1 0.032(3) 0.015(2) 0.046(3) -0.005(2) 0.016(2) -0.003(2)
C2 0.041(3) 0.021(3) 0.046(3) -0.008(2) 0.012(2) 0.002(2)
C3 0.055(4) 0.043(4) 0.060(4) -0.020(3) 0.019(3) 0.012(3)
C4 0.071(5) 0.042(4) 0.065(5) -0.031(4) 0.032(4) -0.004(4)
C5 0.089(6) 0.062(5) 0.042(4) -0.009(4) 0.020(4) -0.006(5)
C6 0.059(4) 0.031(3) 0.046(4) -0.007(3) 0.006(3) 0.001(3)
C7 0.050(4) 0.026(3) 0.068(5) 0.013(3) 0.022(3) 0.012(3)
C8 0.059(4) 0.026(3) 0.052(4) 0.008(3) 0.014(3) -0.001(3)
Cl1 0.096(5) 0.064(4) 0.088(5) 0.032(3) 0.010(4) 0.040(5)
Cl2 0.073(3) 0.036(3) 0.070(4) 0.014(3) 0.007(3) -0.023(2)
Cl3 0.103(6) 0.063(4) 0.054(3) -0.019(2) 0.024(3) -0.014(3)
Cl4 0.076(6) 0.081(8) 0.139(16) 0.067(9) -0.031(6) -0.017(6)
Cl5 0.097(9) 0.044(6) 0.101(9) -0.005(5) 0.004(7) -0.029(6)
Cl6 0.143(17) 0.100(8) 0.072(9) -0.009(6) 0.063(10) -0.013(9)
 
_geom_special_details
;
 All esds (except the esd in the dihedral angle between two l.s. planes)
 are estimated using the full covariance matrix.  The cell esds are taken
 into account individually in the estimation of esds in distances, angles
 and torsion angles; correlations between esds in cell parameters are only
 used when they are defined by crystal symmetry.  An approximate (isotropic)
 treatment of cell esds is used for estimating esds involving l.s. planes.
;
 
loop_
 _geom_bond_atom_site_label_1
 _geom_bond_atom_site_label_2
 _geom_bond_distance
 _geom_bond_site_symmetry_2
 _geom_bond_publ_flag
I1 C2 2.167(6) . ?
N1 C1 1.467(7) . ?
N1 S1 1.585(5) . ?
N1 H1 0.8600 . ?
O1 C7 1.441(8) . ?
O1 S1 1.580(4) . ?
O2 S1 1.430(4) . ?
O3 S1 1.414(5) . ?
C1 C2 1.511(8) . ?
C1 C6 1.531(9) . ?
C1 H1A 0.9800 . ?
C2 C3 1.525(9) . ?
C2 H2 0.9800 . ?
C3 C4 1.511(11) . ?
C3 H3A 0.9700 . ?
C3 H3B 0.9700 . ?
C4 C5 1.495(13) . ?
C4 H4A 0.9700 . ?
C4 H4B 0.9700 . ?
C5 C6 1.522(11) . ?
C5 H5A 0.9700 . ?
C5 H5B 0.9700 . ?
C6 H6A 0.9700 . ?
C6 H6B 0.9700 . ?
C7 C8 1.506(10) . ?
C7 H7A 0.9700 . ?
C7 H7B 0.9700 . ?
C8 Cl3 1.734(10) . ?
C8 Cl5 1.749(11) . ?
C8 Cl2 1.757(9) . ?
C8 Cl4 1.758(11) . ?
C8 Cl1 1.762(9) . ?
C8 Cl6 1.780(12) . ?
 
loop_
 _geom_angle_atom_site_label_1
 _geom_angle_atom_site_label_2
 _geom_angle_atom_site_label_3
 _geom_angle
 _geom_angle_site_symmetry_1
 _geom_angle_site_symmetry_3
 _geom_angle_publ_flag
C1 N1 S1 122.7(4) . . ?
C1 N1 H1 118.6 . . ?
S1 N1 H1 118.6 . . ?
C7 O1 S1 116.8(4) . . ?
O3 S1 O2 120.7(3) . . ?
O3 S1 O1 101.6(3) . . ?
O2 S1 O1 108.6(3) . . ?
O3 S1 N1 111.9(3) . . ?
O2 S1 N1 106.9(3) . . ?
O1 S1 N1 106.1(3) . . ?
N1 C1 C2 113.6(5) . . ?
N1 C1 C6 108.9(5) . . ?
C2 C1 C6 113.5(5) . . ?
N1 C1 H1A 106.8 . . ?
C2 C1 H1A 106.8 . . ?
C6 C1 H1A 106.8 . . ?
C1 C2 C3 111.0(6) . . ?
C1 C2 I1 111.5(4) . . ?
C3 C2 I1 109.9(5) . . ?
C1 C2 H2 108.1 . . ?
C3 C2 H2 108.1 . . ?
I1 C2 H2 108.1 . . ?
C4 C3 C2 113.2(6) . . ?
C4 C3 H3A 108.9 . . ?
C2 C3 H3A 108.9 . . ?
C4 C3 H3B 108.9 . . ?
C2 C3 H3B 108.9 . . ?
H3A C3 H3B 107.8 . . ?
C5 C4 C3 110.5(6) . . ?
C5 C4 H4A 109.5 . . ?
C3 C4 H4A 109.5 . . ?
C5 C4 H4B 109.5 . . ?
C3 C4 H4B 109.5 . . ?
H4A C4 H4B 108.1 . . ?
C4 C5 C6 112.8(7) . . ?
C4 C5 H5A 109.0 . . ?
C6 C5 H5A 109.0 . . ?
C4 C5 H5B 109.0 . . ?
C6 C5 H5B 109.0 . . ?
H5A C5 H5B 107.8 . . ?
C5 C6 C1 110.0(6) . . ?
C5 C6 H6A 109.7 . . ?
C1 C6 H6A 109.7 . . ?
C5 C6 H6B 109.7 . . ?
C1 C6 H6B 109.7 . . ?
H6A C6 H6B 108.2 . . ?
O1 C7 C8 108.6(5) . . ?
O1 C7 H7A 110.0 . . ?
C8 C7 H7A 110.0 . . ?
O1 C7 H7B 110.0 . . ?
C8 C7 H7B 110.0 . . ?
H7A C7 H7B 108.4 . . ?
C7 C8 Cl3 109.0(7) . . ?
C7 C8 Cl5 108.6(11) . . ?
C7 C8 Cl2 113.1(6) . . ?
Cl3 C8 Cl2 110.3(6) . . ?
C7 C8 Cl4 110.3(10) . . ?
Cl5 C8 Cl4 110.1(7) . . ?
C7 C8 Cl1 103.5(6) . . ?
Cl3 C8 Cl1 111.3(6) . . ?
Cl2 C8 Cl1 109.5(6) . . ?
C7 C8 Cl6 111.9(9) . . ?
Cl5 C8 Cl6 108.2(8) . . ?
Cl4 C8 Cl6 107.8(8) . . ?
 
loop_
 _geom_torsion_atom_site_label_1
 _geom_torsion_atom_site_label_2
 _geom_torsion_atom_site_label_3
 _geom_torsion_atom_site_label_4
 _geom_torsion
 _geom_torsion_site_symmetry_1
 _geom_torsion_site_symmetry_2
 _geom_torsion_site_symmetry_3
 _geom_torsion_site_symmetry_4
 _geom_torsion_publ_flag
C7 O1 S1 O3 -170.7(5) . . . . ?
C7 O1 S1 O2 -42.4(5) . . . . ?
C7 O1 S1 N1 72.2(5) . . . . ?
C1 N1 S1 O3 -38.7(6) . . . . ?
C1 N1 S1 O2 -173.0(5) . . . . ?
C1 N1 S1 O1 71.3(5) . . . . ?
S1 N1 C1 C2 83.0(6) . . . . ?
S1 N1 C1 C6 -149.4(5) . . . . ?
N1 C1 C2 C3 176.4(5) . . . . ?
C6 C1 C2 C3 51.2(7) . . . . ?
N1 C1 C2 I1 53.5(5) . . . . ?
C6 C1 C2 I1 -71.7(6) . . . . ?
C1 C2 C3 C4 -52.1(9) . . . . ?
I1 C2 C3 C4 71.7(8) . . . . ?
C2 C3 C4 C5 54.7(10) . . . . ?
C3 C4 C5 C6 -56.4(10) . . . . ?
C4 C5 C6 C1 55.1(9) . . . . ?
N1 C1 C6 C5 179.8(6) . . . . ?
C2 C1 C6 C5 -52.6(8) . . . . ?
S1 O1 C7 C8 -157.0(5) . . . . ?
O1 C7 C8 Cl3 69.9(8) . . . . ?
O1 C7 C8 Cl5 -65.1(15) . . . . ?
O1 C7 C8 Cl2 -53.2(9) . . . . ?
O1 C7 C8 Cl4 174.3(15) . . . . ?
O1 C7 C8 Cl1 -171.6(7) . . . . ?
O1 C7 C8 Cl6 54.3(19) . . . . ?
 
_refine_diff_density_max    3.003
_refine_diff_density_min   -2.066
_refine_diff_density_rms    0.179

_shelx_res_file
;
TITL SK736_S1_a.res in P2(1)/c
    SK736_S1_RT.res
    created by SHELXL-2019/2 at 13:01:24 on 26-Feb-2025
REM Old TITL SK736_S1 in P2(1)/c
REM SHELXT solution in P2(1)/c: R1 0.324, Rweak 0.020, Alpha 0.053
REM <I/s> 1.946 for 95 systematic absences, Orientation as input
REM Formula found by SHELXT: C8 Cl4 I N O3
CELL 1.54178 9.4666 21.8854 7.419 90 100.759 90
ZERR 4 0.0023 0.0039 0.001 0 0.011 0
LATT 1
SYMM -X,0.5+Y,0.5-Z
SFAC C H Cl I N O S
UNIT 32 52 12 4 4 12 4
SADI C8 Cl1 C8 Cl2 C8 Cl3 C8 Cl4 C8 Cl5 C8 Cl6
SADI Cl1 Cl2 Cl2 Cl3 Cl3 Cl1 Cl4 Cl5 Cl5 Cl6 Cl6 Cl4
SIMU Cl1 > Cl6

L.S. 10
PLAN  20
SIZE 0.165 0.19 0.257
TEMP 19.85
CONF
BOND
LIST 4
fmap 2
ACTA
MORE -1
BOND $H
REM <olex2.extras>
REM <HklSrc "%.\\SK736_S1_RT.hkl">
REM </olex2.extras>

WGHT    0.107600    8.748000
FVAR       0.35176   0.59385
I1    4    0.185880    0.327960    0.436079    11.00000    0.10728    0.02763 =
         0.09990    0.00790    0.05220   -0.01100
N1    5    0.180297    0.478742    0.388287    11.00000    0.02960    0.02162 =
         0.05802   -0.02015    0.01760   -0.00455
AFIX  43
H1    2    0.089182    0.472098    0.369261    11.00000   -1.20000
AFIX   0
O1    6    0.291132    0.583402    0.454078    11.00000    0.03680    0.01652 =
         0.05704    0.00286    0.01641   -0.00451
O2    6    0.135895    0.538344    0.647571    11.00000    0.04313    0.03980 =
         0.04783   -0.01184    0.02545   -0.00401
O3    6    0.383038    0.502676    0.643526    11.00000    0.03681    0.03858 =
         0.04648    0.00348    0.00443   -0.00495
S1    7    0.247829    0.523494    0.549486    11.00000    0.03270    0.01665 =
         0.03606   -0.00354    0.01410   -0.00541
C1    1    0.266773    0.448181    0.270176    11.00000    0.03178    0.01550 =
         0.04561   -0.00537    0.01635   -0.00314
AFIX  13
H1A   2    0.343528    0.476647    0.254705    11.00000   -1.20000
AFIX   0
C2    1    0.339157    0.390497    0.352742    11.00000    0.04056    0.02089 =
         0.04566   -0.00766    0.01241    0.00228
AFIX  13
H2    2    0.409452    0.401814    0.462056    11.00000   -1.20000
AFIX   0
C3    1    0.419310    0.358890    0.218596    11.00000    0.05493    0.04349 =
         0.06014   -0.02045    0.01903    0.01250
AFIX  23
H3A   2    0.501626    0.383602    0.204552    11.00000   -1.20000
H3B   2    0.455020    0.319821    0.269621    11.00000   -1.20000
AFIX   0
C4    1    0.326933    0.348476    0.031887    11.00000    0.07108    0.04226 =
         0.06531   -0.03057    0.03217   -0.00446
AFIX  23
H4A   2    0.385151    0.331318   -0.050196    11.00000   -1.20000
H4B   2    0.251400    0.319474    0.042344    11.00000   -1.20000
AFIX   0
C5    1    0.261439    0.407205   -0.045708    11.00000    0.08929    0.06170 =
         0.04219   -0.00885    0.01987   -0.00627
AFIX  23
H5A   2    0.199635    0.399125   -0.163015    11.00000   -1.20000
H5B   2    0.337316    0.434494   -0.067219    11.00000   -1.20000
AFIX   0
C6    1    0.173987    0.438691    0.079965    11.00000    0.05913    0.03059 =
         0.04613   -0.00732    0.00561    0.00075
AFIX  23
H6A   2    0.090990    0.413875    0.090374    11.00000   -1.20000
H6B   2    0.139874    0.477874    0.028182    11.00000   -1.20000
AFIX   0
C7    1    0.175398    0.622320    0.367355    11.00000    0.05004    0.02620 =
         0.06806    0.01286    0.02235    0.01180
AFIX  23
H7A   2    0.144887    0.648665    0.458026    11.00000   -1.20000
H7B   2    0.093920    0.597691    0.310745    11.00000   -1.20000
AFIX   0
C8    1    0.227906    0.660347    0.223928    11.00000    0.05851    0.02575 =
         0.05237    0.00833    0.01367   -0.00089
PART 1
CL1   3    0.086930    0.712782    0.154663    21.00000    0.09556    0.06395 =
         0.08824    0.03237    0.01002    0.03981
CL2   3    0.387278    0.700265    0.309894    21.00000    0.07291    0.03590 =
         0.06966    0.01362    0.00734   -0.02287
CL3   3    0.252096    0.613417    0.043838    21.00000    0.10307    0.06306 =
         0.05425   -0.01914    0.02397   -0.01363
PART 2
CL4   3    0.085521    0.703219    0.098806   -21.00000    0.07606    0.08103 =
         0.13865    0.06660   -0.03108   -0.01730
CL5   3    0.363395    0.709164    0.333794   -21.00000    0.09723    0.04355 =
         0.10072   -0.00533    0.00368   -0.02871
CL6   3    0.300508    0.614398    0.065447   -21.00000    0.14322    0.10004 =
         0.07229   -0.00881    0.06320   -0.01296

REM <hkl>
REM SK736_S1_RT.hkl
REM </hkl>
HKLF 4


REM  SK736_S1_a.res in P2(1)/c
REM wR2 = 0.1943, GooF = S = 1.060, Restrained GooF = 1.056 for all data
REM R1 = 0.0704 for 2743 Fo > 4sig(Fo) and 0.0730 for all 2930 data
REM 182 parameters refined using 48 restraints

END

WGHT      0.1076      8.7480

REM Highest difference peak  3.003,  deepest hole -2.066,  1-sigma level  0.179
Q1    1   0.1035  0.3197  0.3508  11.00000  0.05    3.00
Q2    1   0.2705  0.3188  0.4287  11.00000  0.05    1.30
Q3    1   0.1841  0.3192  0.5275  11.00000  0.05    0.96
Q4    1   0.0983  0.4519  0.0069  11.00000  0.05    0.87
Q5    1   0.3392  0.5281  0.5768  11.00000  0.05    0.80
Q6    1   0.1512  0.5281  0.5415  11.00000  0.05    0.72
Q7    1   0.3899  0.6141  0.1897  11.00000  0.05    0.63
Q8    1   0.3855  0.6410  0.1314  11.00000  0.05    0.53
Q9    1   0.4975  0.6982  0.3759  11.00000  0.05    0.50
Q10   1   0.1675  0.5823  0.3861  11.00000  0.05    0.49
Q11   1   0.0712  0.2699  0.3377  11.00000  0.05    0.43
Q12   1   0.1219  0.5201  0.6814  11.00000  0.05    0.43
Q13   1   0.2918  0.7493  0.2854  11.00000  0.05    0.41
Q14   1   0.2733  0.3783  0.3930  11.00000  0.05    0.41
Q15   1  -0.0230  0.7063  0.1119  11.00000  0.05    0.40
Q16   1  -0.0216  0.6991  0.0238  11.00000  0.05    0.39
Q17   1   0.0509  0.3467  0.1973  11.00000  0.05    0.39
Q18   1   0.1430  0.7049  0.1164  11.00000  0.05    0.38
Q19   1   0.0551  0.3332  0.1824  11.00000  0.05    0.38
Q20   1   0.3216  0.3224  0.2790  11.00000  0.05    0.38
;
_shelx_res_checksum   43621

_shelx_hkl_file
;
   0   0   1    2.50    0.60
   0   0   1    3.70    0.80
   0   0  -1    2.30    0.60
   0   0  -1    3.30    0.70
   0   0  -2 2718.23  184.28
   0   0  -2 3083.99  184.98
   0   0  -2 2921.51  184.48
   0   0  -2 3076.99  184.88
   0   0   2 3232.28  184.78
   0   0  -2 2886.21  184.48
   0   0  -2 2845.12  184.68
   0   0  -2 2771.72  184.88
   0   0   2 3015.90  184.98
   0   0  -3    1.60    1.40
   0   0  -3    0.50    1.10
   0   0  -3    1.20    1.40
   0   0   3    2.40    1.20
   0   0  -3    2.20    1.20
   0   0   3    2.50    1.10
   0   0  -3    1.60    1.20
   0   0  -3    2.00    1.10
   0   0  -3    5.20    1.50
   0   0   4   57.09    5.40
   0   0   4   57.99    5.00
   0   0  -4   55.69    4.70
   0   0  -4   52.39    5.70
   0   0  -4   60.59    5.40
   0   0  -4   59.99    6.00
   0   0  -4   56.29    6.50
   0   0   4   58.49    5.70
   0   0   4   58.69    4.40
   0   0  -4   57.99    5.90
   0   0  -4   57.29    5.30
   0   0  -4   55.59    5.60
   0   0  -5    3.50    1.90
   0   0  -5    1.50    0.90
   0   0  -5    3.40    2.00
   0   0  -5    0.90    2.20
   0   0   5    3.40    2.10
   0   0  -5    2.90    2.10
   0   0  -5    0.60    1.80
   0   0   5    1.20    1.90
   0   0  -5   -0.10    1.10
   0   0  -5    1.10    2.80
   0   0  -5    1.30    2.20
   0   0   6   67.09    6.10
   0   0  -6   53.99    5.40
   0   0  -6   54.89    8.70
   0   0  -6   67.69    8.60
   0   0   6   50.79    9.00
   0   0  -6   81.09   10.10
   0   0  -6   70.29    5.50
   0   0  -6   63.29    7.00
   0   0  -6   51.79    6.50
   0   0  -6   60.79    7.90
   0   0  -6   81.49    9.20
   0   0  -6   63.79    5.10
   0   0  -7   -1.00    1.20
   0   0  -7   -0.10    0.70
   0   0  -7   -1.30    2.60
   0   0   7    0.60    3.50
   0   1   0    0.50    0.10
   0   1   0    0.00    0.20
   0   1   0    0.20    0.10
   0   1   0    0.30    0.10
   0  -1   0    0.20    0.20
   0  -1   0    0.20    0.10
   0  -1   0    0.00    0.10
   0   1   1 2501.85  147.09
   0   1   1 2224.18  146.59
   0   1   1 2562.84  146.89
   0   1  -1 2293.77  146.89
   0   1  -1 2148.98  146.69
   0   1  -1 2499.65  146.89
   0  -1   1 2187.78  146.89
   0  -1   1 2521.65  146.69
   0  -1  -1 2195.58  146.99
   0  -1  -1 2189.78  147.09
   0  -1   1 2538.25  146.89
   0  -1  -1 2351.36  147.09
   0   1   2 2418.56  137.29
   0   1  -2 2206.78  136.99
   0   1  -2 2264.37  137.29
   0   1   2 2155.58  137.39
   0   1  -2 2140.29  137.19
   0   1  -2 2158.48  136.89
   0   1  -2 2386.96  137.49
   0   1  -2 2063.89  137.39
   0  -1  -2 1948.71  137.39
   0  -1  -2 2236.58  136.69
   0  -1  -2 2123.09  136.99
   0  -1   2 2034.90  137.29
   0  -1   2 2289.57  136.99
   0  -1  -2 2258.07  137.59
   0  -1  -2 1972.50  137.29
   0  -1  -2 2027.40  137.09
   0  -1   2 2324.77  137.29
   0  -1  -2 2296.27  137.49
   0  -1  -2 2262.57  137.49
   0   1  -3  206.98   14.60
   0   1   3  235.08   15.10
   0   1  -3  187.48   15.50
   0   1  -3  195.68   14.50
   0   1  -3  215.08   15.10
   0   1  -3  190.88   14.90
   0  -1  -3  234.88   15.20
   0  -1  -3  208.68   15.10
   0  -1   3  218.78   14.90
   0  -1  -3  208.88   14.70
   0  -1  -3  219.68   15.00
   0  -1  -3  209.48   15.50
   0  -1  -3  218.58   15.30
   0  -1   3  226.18   15.20
   0  -1   3  208.68   14.40
   0  -1   3  211.98   14.40
   0  -1   3  208.58   15.20
   0  -1  -3  234.58   14.70
   0   1  -4 1261.77   74.79
   0   1  -4 1208.18   75.99
   0   1  -4 1189.58   75.09
   0   1   4 1203.18   75.49
   0   1   4 1209.18   75.59
   0   1   4 1211.18   73.69
   0   1   4 1179.98   74.49
   0   1  -4 1079.79   75.49
   0   1  -4 1119.89   76.59
   0   1  -4 1131.09   75.29
   0   1  -4 1146.09   74.09
   0   1  -4 1235.48   76.09
   0   1  -4 1146.09   74.79
   0  -1   4 1172.58   75.49
   0  -1   4 1132.89   75.39
   0  -1   4 1048.10   74.19
   0  -1  -4 1238.58   74.89
   0  -1  -4 1255.37   75.59
   0  -1   4 1040.20   74.09
   0  -1   4 1042.70   74.69
   0  -1  -4 1239.48   75.79
   0  -1  -4 1179.68   76.59
   0  -1  -4 1177.38   75.09
   0  -1  -4 1221.68   74.09
   0  -1  -4 1237.08   75.69
   0   1  -5   27.70    3.10
   0   1  -5   21.50    3.70
   0   1  -5   22.30    5.70
   0   1  -5   34.80    5.10
   0   1  -5   24.10    4.20
   0   1  -5   24.50    4.70
   0   1  -5   27.20    3.10
   0   1  -5   29.70    4.10
   0   1   5   28.60    4.40
   0  -1  -5   31.30    4.70
   0  -1  -5   19.20    4.50
   0  -1  -5   27.60    3.00
   0  -1   5   24.00    3.90
   0  -1  -5   26.70    2.90
   0  -1  -5   30.00    3.90
   0  -1  -5   32.40    4.70
   0  -1  -5   29.80    4.40
   0  -1  -5   26.60    3.80
   0  -1  -5   19.90    5.10
   0  -1   5   23.90    3.90
   0   1  -6   39.90    7.20
   0   1  -6   38.30    4.00
   0   1  -6   33.50    6.40
   0   1  -6   41.90    5.80
   0   1  -6   26.70    6.30
   0   1  -6   34.10    5.40
   0   1  -6   37.90    6.90
   0   1  -6   39.20    4.00
   0   1  -6   35.80    3.60
   0   1  -6   42.60    8.20
   0  -1  -6   46.50    5.80
   0  -1  -6   41.90    3.60
   0  -1  -6   49.20    7.10
   0  -1  -6   47.30    9.00
   0  -1  -6   51.39    8.10
   0  -1  -6   45.60    4.00
   0  -1   6   30.10    7.60
   0  -1  -6   39.30    7.00
   0  -1  -6   48.20    4.20
   0  -1  -6   45.80    5.50
   0  -1  -6   48.70    7.30
   0   1   7    1.10    3.50
   0   1  -7    1.10    2.90
   0   1  -7    1.10    0.90
   0   1  -7    0.10    1.30
   0  -1  -7    0.10    2.60
   0  -1  -7    0.30    0.80
   0  -1   7    0.90    4.10
   0  -1  -7    0.80    1.20
   0  -1  -7    3.00    2.10
   0   2   0   65.39    4.90
   0   2   0   81.39    5.10
   0   2   0   73.89    4.80
   0  -2   0   73.89    5.00
   0  -2   0   65.69    5.00
   0  -2   0   73.39    5.10
   0  -2   0   77.69    5.20
   0  -2   0   68.89    5.00
   0   2  -1   96.49    6.60
   0   2   1  111.69    6.70
   0   2  -1   95.79    6.70
   0   2   1   98.89    6.40
   0   2   1   88.79    6.70
   0   2  -1   86.39    6.70
   0   2   1  110.69    6.80
   0  -2  -1  111.59    8.20
   0  -2  -1   99.09    6.90
   0  -2   1   91.89    6.70
   0  -2  -1  105.89    7.10
   0  -2   1   98.49    6.70
   0   2  -2  123.49    7.60
   0   2   2  108.59    7.80
   0   2  -2  113.29    7.80
   0   2   2  102.59    7.80
   0   2  -2  116.19    8.10
   0   2   2  123.59    8.60
   0  -2  -2  103.69    7.70
   0  -2  -2   93.69    7.70
   0  -2  -2  106.79    8.10
   0  -2   2  115.79    8.10
   0  -2  -2  106.79    8.00
   0   2  -3  397.66   27.30
   0   2  -3  419.66   27.00
   0   2  -3  402.66   27.70
   0   2   3  407.96   26.90
   0   2   3  433.46   27.80
   0   2   3  418.26   26.90
   0   2  -3  415.56   26.90
   0   2  -3  429.06   27.50
   0   2  -3  437.66   29.60
   0   2  -3  394.56   27.80
   0   2   3  377.96   27.10
   0   2   3  404.86   26.20
   0  -2   3  416.86   26.80
   0  -2   3  402.56   27.50
   0  -2  -3  372.86   27.80
   0  -2  -3  370.36   26.90
   0  -2  -3  398.16   27.30
   0  -2   3  443.96   27.60
   0  -2   3  435.16   26.90
   0  -2  -3  409.56   26.90
   0  -2  -3  418.46   27.40
   0  -2   3  429.46   27.30
   0   2  -4    2.10    1.60
   0   2  -4    2.50    1.70
   0   2  -4    2.60    1.40
   0   2  -4    3.00    1.40
   0   2  -4    4.60    2.30
   0   2   4    1.70    1.90
   0   2  -4    3.40    1.10
   0   2  -4    4.60    1.80
   0   2   4    3.50    1.50
   0   2  -4    3.10    2.10
   0   2  -4    2.50    2.00
   0   2   4    1.10    1.00
   0   2   4    5.50    2.30
   0   2  -4    6.40    1.90
   0  -2   4    3.80    1.70
   0  -2  -4    5.30    2.00
   0  -2  -4    6.00    2.10
   0  -2  -4    5.60    2.00
   0  -2  -4    3.90    2.20
   0  -2   4    0.70    2.00
   0  -2   4    0.20    1.80
   0   2  -5   80.19    8.20
   0   2  -5  103.79    9.40
   0   2  -5   85.89    6.60
   0   2  -5   93.69   10.20
   0   2   5   72.19    8.00
   0   2  -5   91.59    6.80
   0   2  -5   82.49    7.60
   0   2  -5  102.59    8.20
   0   2  -5   96.09    8.40
   0   2   5   74.29    7.30
   0  -2  -5   72.59    6.20
   0  -2  -5   86.39    8.70
   0  -2   5   81.59    7.30
   0  -2  -5   82.79    6.40
   0  -2  -5   74.99    7.90
   0  -2  -5   75.49    9.10
   0  -2   5   87.29    8.10
   0  -2  -5   91.89    8.60
   0  -2  -5   72.59    7.10
   0  -2  -5   70.59    7.70
   0  -2  -5   78.79    7.60
   0   2  -6    1.90    5.30
   0   2  -6   -0.20    1.10
   0   2  -6    0.30    3.80
   0   2  -6    0.70    1.20
   0   2  -6    2.00    2.50
   0   2   6    0.80    2.30
   0   2  -6   -0.70    2.70
   0   2  -6    1.50    1.00
   0   2  -6    4.50    4.50
   0   2  -6    0.70    3.60
   0   2  -6   -4.60    4.10
   0  -2  -6   -1.10    4.70
   0  -2  -6    3.60    3.50
   0  -2  -6    0.50    1.00
   0  -2  -6    0.10    1.20
   0  -2  -6    2.00    2.50
   0  -2  -6   -0.10    3.60
   0  -2   6    1.30    3.10
   0  -2  -6   -1.70    4.00
   0  -2  -6    1.30    2.10
   0  -2  -6    0.60    0.80
   0  -2  -6   -1.00    3.30
   0   2  -7    1.60    0.90
   0   2  -7    3.80    1.50
   0   2   7    6.90    4.00
   0   2  -7    3.50    3.20
   0  -2   7    2.30    1.80
   0  -2   7   -4.00    4.40
   0  -2  -7    3.90    3.30
   0  -2  -7    4.30    1.40
   0  -2  -7    3.10    1.00
   0  -2  -7    1.80    2.10
   0   3   0    0.70    0.30
   0   3   0    0.10    0.30
   0   3   0    0.40    0.40
   0   3   0    0.80    0.40
   0   3   0    0.60    0.50
   0  -3   0    0.10    0.40
   0  -3   0    0.60    0.50
   0  -3   0    0.10    0.40
   0  -3   0    0.60    0.70
   0  -3   0    0.70    0.50
   0   3   1   93.49    6.10
   0   3   1   80.49    5.80
   0   3  -1   82.69    5.90
   0   3   1   90.29    6.00
   0   3   1   85.89    5.70
   0   3  -1   79.89    5.90
   0   3  -1   90.49    6.10
   0   3  -1   74.59    5.90
   0  -3   1   89.39    6.00
   0  -3   1   93.19    6.10
   0  -3  -1   78.69    6.30
   0   3  -2  121.09    8.30
   0   3  -2  111.99    8.30
   0   3   2  116.09    8.50
   0   3  -2  127.19    8.70
   0   3  -2  112.79    8.70
   0   3  -2  124.49    8.40
   0   3   2  130.09    9.90
   0   3  -2  125.09    8.90
   0   3   2  108.89    8.00
   0   3   2  113.59    8.60
   0  -3   2  130.59    8.90
   0  -3  -2  120.39    9.20
   0  -3  -2  126.39    9.00
   0  -3  -2  107.09    8.80
   0  -3  -2  127.89    8.50
   0  -3   2  127.49    8.60
   0  -3   2  129.69    8.30
   0   3   3   81.89    6.10
   0   3  -3   93.39    7.30
   0   3  -3   99.59    7.30
   0   3  -3  105.29    7.90
   0   3  -3   90.69    7.60
   0   3   3   76.49    6.90
   0   3   3   81.39    6.80
   0   3   3   88.49    7.00
   0   3   3   93.49    7.70
   0   3  -3   95.19    6.90
   0   3  -3   92.29    6.90
   0   3  -3   78.39    8.00
   0  -3  -3   91.59    7.30
   0  -3   3   99.49    7.50
   0  -3  -3   86.39    6.30
   0  -3  -3   91.99    6.90
   0  -3  -3   77.59    7.60
   0  -3  -3   85.09    6.90
   0  -3  -3   92.29    7.40
   0  -3  -3   84.49    7.30
   0  -3  -3   87.89    7.50
   0  -3   3  100.89    6.80
   0   3  -4    3.40    2.00
   0   3  -4   10.90    3.80
   0   3   4    1.40    1.40
   0   3  -4    2.60    1.10
   0   3  -4    2.60    1.60
   0   3   4    2.50    1.90
   0   3  -4   -0.20    1.80
   0   3  -4    3.40    1.80
   0   3  -4    4.00    2.00
   0   3   4    3.80    1.10
   0   3   4    4.30    1.60
   0  -3  -4    3.10    1.70
   0  -3  -4    2.80    1.40
   0  -3  -4    0.60    1.30
   0  -3   4    4.50    2.20
   0  -3  -4    1.70    1.20
   0  -3  -4    1.80    1.70
   0  -3  -4    0.70    1.60
   0  -3   4    6.90    1.70
   0  -3   4    4.60    1.60
   0  -3  -4    2.40    1.00
   0  -3   4    4.00    2.00
   0   3   5   34.10    5.00
   0   3  -5   32.80    6.40
   0   3  -5   30.50    4.80
   0   3  -5   40.60    4.90
   0   3   5   42.30    5.30
   0   3  -5   38.30    4.70
   0   3  -5   27.80    5.10
   0   3  -5   43.90    5.80
   0   3  -5   35.80    3.70
   0   3  -5   39.70    5.40
   0   3  -5   34.30    3.60
   0  -3  -5   33.80    6.80
   0  -3   5   27.90    4.70
   0  -3  -5   38.30    3.60
   0  -3  -5   36.40    3.50
   0  -3  -5   37.70    5.40
   0  -3  -5   39.00    5.80
   0  -3  -5   43.90    5.90
   0  -3   5   27.70    4.50
   0  -3  -5   41.50    4.60
   0  -3  -5   37.00    4.60
   0  -3  -5   40.20    5.40
   0   3  -6   50.89    8.10
   0   3  -6   53.29    8.40
   0   3  -6   59.29    8.60
   0   3  -6   49.90    4.10
   0   3  -6   51.19    9.00
   0   3  -6   58.49    6.50
   0   3   6   39.50    6.10
   0   3  -6   54.09    4.50
   0   3  -6   31.00    7.70
   0   3  -6   53.29    4.70
   0   3  -6   50.59    6.10
   0  -3  -6   37.10    3.80
   0  -3  -6   39.50    8.40
   0  -3  -6   42.10    4.20
   0  -3  -6   35.60    7.00
   0  -3  -6   37.90    7.10
   0  -3  -6   40.80    4.00
   0  -3  -6   41.50    7.10
   0  -3  -6   40.00    5.70
   0  -3  -6   46.20    7.20
   0   3  -7   16.20    2.00
   0   3  -7   17.30    2.70
   0   3   7    8.00    4.30
   0   3  -7   14.30    4.30
   0  -3  -7   11.00    2.50
   0  -3   7   13.10    2.60
   0  -3  -7   18.70    2.20
   0  -3  -7   12.50    4.40
   0  -3   7    6.40    6.00
   0  -3  -7   16.40    2.40
   0   3   8    9.60    1.90
   0  -3  -8   13.80    2.10
   0   4   0  843.72   52.99
   0   4   0  836.62   52.99
   0   4   0  889.61   52.89
   0  -4   0  820.72   53.39
   0  -4   0  787.52   53.39
   0  -4   0  852.81   53.59
   0  -4   0  851.11   53.29
   0   4  -1  691.83   43.40
   0   4   1  731.83   43.10
   0   4  -1  716.73   43.60
   0   4   1  672.33   43.30
   0   4  -1  746.53   43.70
   0   4   1  653.23   43.20
   0   4   1  735.33   43.70
   0  -4   1  673.93   43.80
   0  -4  -1  685.83   44.00
   0  -4  -1  658.23   43.60
   0  -4  -1  634.54   43.90
   0  -4  -1  629.44   43.80
   0   4   2  719.43   47.20
   0   4  -2  815.92   47.80
   0   4  -2  732.23   47.00
   0   4  -2  679.63   47.40
   0   4   2  819.82   48.40
   0   4   2  658.23   46.60
   0   4  -2  751.12   47.40
   0   4   2  733.93   47.50
   0   4  -2  793.22   47.40
   0   4  -2  784.22   47.10
   0  -4  -2  710.13   47.20
   0  -4  -2  654.73   47.90
   0  -4   2  828.42   47.40
   0  -4  -2  708.13   47.60
   0  -4  -2  693.33   47.80
   0  -4  -2  674.13   47.20
   0  -4  -2  717.03   47.80
   0  -4   2  774.32   47.60
   0  -4   2  824.12   47.40
   0   4  -3 1059.69   66.49
   0   4  -3  967.80   67.39
   0   4   3 1025.40   66.89
   0   4  -3 1025.50   67.59
   0   4  -3 1041.00   66.89
   0   4  -3 1057.59   67.09
   0   4   3 1022.90   65.89
   0   4   3 1037.80   66.89
   0   4  -3 1098.89   66.19
   0   4  -3 1110.69   66.69
   0   4   3 1044.10   66.59
   0   4  -3  935.61   66.99
   0  -4  -3 1160.08   66.69
   0  -4   3 1013.40   66.29
   0  -4   3 1043.70   66.99
   0  -4  -3 1026.60   65.99
   0  -4  -3 1147.79   67.29
   0  -4   3 1047.10   66.59
   0  -4  -3 1055.49   67.59
   0  -4   3 1033.60   67.09
   0  -4  -3 1027.60   67.79
   0  -4  -3 1017.60   67.29
   0  -4  -3 1114.09   67.39
   0  -4   3 1009.90   67.29
   0   4  -4  205.08   15.10
   0   4   4  191.38   15.20
   0   4  -4  197.38   14.70
   0   4  -4  204.88   13.50
   0   4   4  185.98   14.30
   0   4   4  181.88   14.10
   0   4  -4  209.68   14.40
   0   4   4  170.18   15.10
   0   4  -4  211.08   15.40
   0   4  -4  218.28   15.10
   0   4  -4  173.28   15.50
   0   4  -4  182.08   15.50
   0   4  -4  207.28   14.30
   0  -4  -4  182.88   15.60
   0  -4  -4  181.48   15.00
   0  -4   4  198.18   14.10
   0  -4  -4  201.58   14.90
   0  -4  -4  168.48   13.00
   0  -4  -4  185.58   13.10
   0  -4  -4  206.08   14.10
   0  -4   4  213.88   15.50
   0  -4   4  205.38   13.90
   0  -4   4  201.28   14.80
   0  -4   4  200.48   14.70
   0  -4  -4  190.98   14.80
   0  -4  -4  188.48   14.20
   0  -4  -4  204.78   14.70
   0  -4   4  198.98   13.40
   0   4  -5  524.75   34.40
   0   4  -5  423.46   31.00
   0   4  -5  460.15   32.50
   0   4  -5  487.65   32.90
   0   4  -5  472.95   31.40
   0   4  -5  416.86   33.30
   0   4  -5  489.15   34.30
   0   4   5  467.05   33.60
   0   4   5  457.85   32.30
   0   4  -5  469.55   35.50
   0   4  -5  441.46   32.90
   0  -4  -5  508.65   31.20
   0  -4  -5  528.85   34.50
   0  -4  -5  496.25   33.40
   0  -4  -5  505.45   32.30
   0  -4  -5  461.15   30.90
   0  -4  -5  478.65   32.80
   0  -4  -5  510.75   33.70
   0  -4  -5  509.85   35.20
   0   4  -6   30.80    3.80
   0   4  -6   28.80    5.70
   0   4  -6   39.30    8.00
   0   4  -6   26.30    6.40
   0   4  -6   34.10    5.50
   0   4  -6   34.50    7.80
   0   4  -6   33.70    3.20
   0   4  -6   31.60    6.30
   0   4   6   21.70    5.50
   0   4  -6   44.80    5.80
   0   4  -6   34.30    3.60
   0  -4   6   29.60    6.20
   0  -4  -6   28.10    5.50
   0  -4  -6   30.60    3.00
   0  -4  -6   34.00    3.30
   0  -4  -6   28.90    3.30
   0  -4  -6   29.80    5.50
   0  -4  -6   27.90    6.60
   0  -4  -6   28.50    7.30
   0  -4  -6   32.00    6.90
   0  -4  -6   23.60    4.30
   0  -4  -6   29.00    6.10
   0   4   7    5.30    3.60
   0   4  -7    2.30    3.10
   0   4  -7    2.40    0.90
   0  -4  -7    2.40    1.00
   0  -4   7    1.40    1.70
   0  -4  -7    1.90    1.20
   0  -4  -7   -2.20    2.00
   0  -4  -7   -2.40    2.50
   0   4   8    0.40    1.90
   0   5   0    2.40    1.10
   0   5   0    1.90    0.60
   0   5   0    1.90    0.80
   0   5   0    2.30    0.80
   0   5   0    2.40    0.80
   0  -5   0    2.30    1.00
   0  -5   0    1.10    1.10
   0  -5   0    3.30    1.30
   0  -5   0    3.80    1.20
   0  -5   0    2.00    1.00
   0   5   1 4683.13  280.57
   0   5  -1 4856.81  281.37
   0   5   1 4777.62  281.37
   0   5  -1 4665.53  281.17
   0   5  -1 4175.28  280.77
   0   5  -1 4561.74  281.07
   0   5   1 4323.17  280.77
   0  -5  -1 4043.70  281.37
   0  -5   1 4866.41  281.37
   0  -5  -1 4021.40  281.37
   0  -5  -1 4324.97  281.27
   0  -5  -1 4370.56  281.67
   0  -5  -1 4578.64  281.07
   0  -5  -1 4711.33  281.27
   0  -5   1 4533.95  281.37
   0   5  -2  166.28   11.00
   0   5  -2  167.98   10.50
   0   5   2  148.19   10.90
   0   5   2  159.58   10.60
   0   5  -2  167.58   10.90
   0   5   2  149.29   10.70
   0   5  -2  150.48   10.30
   0   5  -2  145.29   10.70
   0   5  -2  145.29   10.80
   0   5   2  141.99   10.10
   0   5   2  164.88   11.70
   0  -5  -2  137.19   10.50
   0  -5   2  156.48   10.40
   0  -5  -2  144.19   11.90
   0  -5   2  155.08   11.00
   0  -5  -2  132.39   11.10
   0  -5   2  168.88   11.50
   0  -5  -2  134.59   10.80
   0  -5   2  170.08   11.20
   0  -5  -2  130.59   10.70
   0  -5  -2  139.59   10.90
   0   5  -3   58.29    5.40
   0   5  -3   63.69    5.70
   0   5   3   69.99    5.80
   0   5  -3   62.79    4.80
   0   5   3   67.09    5.70
   0   5  -3   55.99    5.80
   0   5   3   64.89    5.40
   0   5   3   65.79    4.80
   0   5  -3   62.29    5.40
   0   5  -3   53.59    5.80
   0   5  -3   68.49    5.90
   0   5  -3   58.09    5.10
   0  -5  -3   70.29    6.20
   0  -5   3   61.89    5.70
   0  -5  -3   69.49    5.70
   0  -5   3   63.99    5.30
   0  -5   3   53.39    5.70
   0  -5   3   62.59    5.10
   0  -5   3   58.79    5.50
   0  -5   3   50.59    6.10
   0  -5  -3   74.09    6.80
   0   5   4  513.95   34.00
   0   5  -4  585.74   36.30
   0   5  -4  563.54   36.40
   0   5  -4  556.34   35.30
   0   5  -4  477.75   36.70
   0   5  -4  541.75   34.50
   0   5  -4  549.25   35.50
   0   5   4  519.75   36.60
   0   5   4  499.45   35.40
   0   5  -4  516.85   34.50
   0   5  -4  571.54   36.70
   0   5  -4  497.15   37.00
   0   5  -4  552.24   36.30
   0   5   4  496.05   35.30
   0  -5  -4  507.55   36.30
   0  -5  -4  554.84   36.20
   0  -5   4  538.05   34.30
   0  -5  -4  512.65   34.10
   0  -5  -4  523.15   35.00
   0  -5  -4  537.45   36.90
   0  -5   4  569.54   35.00
   0  -5   4  558.64   36.60
   0  -5   4  534.05   35.90
   0  -5  -4  471.95   34.00
   0  -5  -4  525.55   36.10
   0  -5  -4  544.75   35.90
   0  -5  -4  490.65   35.30
   0  -5   4  560.54   35.30
   0  -5   4  555.34   36.00
   0   5  -5    6.10    3.80
   0   5  -5    4.90    2.90
   0   5  -5   10.60    3.60
   0   5  -5    8.50    3.40
   0   5   5    4.90    2.80
   0   5   5    7.00    2.80
   0   5  -5    2.70    3.90
   0   5  -5    8.10    2.00
   0   5  -5    5.30    2.50
   0   5  -5    7.40    2.80
   0   5  -5    8.90    1.80
   0   5  -5    7.20    3.70
   0  -5  -5    5.70    2.50
   0  -5   5    6.80    3.00
   0  -5  -5    9.00    3.50
   0  -5  -5    4.90    2.60
   0  -5  -5    6.20    2.90
   0  -5  -5    4.90    1.40
   0  -5  -5    4.60    3.70
   0  -5  -5    6.20    2.10
   0  -5  -5    7.70    1.70
   0  -5  -5    8.90    1.50
   0   5  -6   22.70    4.60
   0   5  -6   23.90    3.50
   0   5  -6   21.10    2.90
   0   5  -6   25.60    2.70
   0   5  -6   26.30    5.00
   0   5  -6   17.70    7.30
   0   5   6   13.70    4.50
   0   5  -6   23.90    6.60
   0   5  -6   18.20    7.30
   0  -5  -6   16.50    7.00
   0  -5  -6   22.00    4.20
   0  -5  -6   21.40    2.90
   0  -5  -6   24.00    5.10
   0  -5  -6   14.00    7.40
   0  -5   6   21.80    5.70
   0  -5  -6   24.90    7.40
   0  -5  -6   17.50    5.40
   0  -5  -6   23.20    2.70
   0  -5  -6   25.60    2.60
   0  -5  -6   20.60    6.00
   0   5  -7   85.79    6.70
   0   5  -7   73.79    8.20
   0  -5  -7   82.49    6.30
   0  -5  -7   74.29    6.70
   0  -5  -7   70.69    8.40
   0  -5  -7   81.79    6.00
   0   5   8    2.70    1.20
   0   6   0 6106.99  384.76
   0   6   0 6489.75  385.56
   0   6   0 6512.65  384.56
   0   6   0 6156.58  384.36
   0   6   0 6434.46  384.76
   0  -6   0 6310.87  385.36
   0  -6   0 6069.89  385.36
   0  -6   0 5741.83  385.56
   0  -6   0 6416.16  384.96
   0  -6   0 5419.66  385.46
   0   6  -1   33.30    3.00
   0   6   1   30.50    4.20
   0   6   1   29.00    2.40
   0   6  -1   30.30    3.00
   0   6   1   28.70    3.10
   0   6  -1   25.20    2.80
   0   6  -1   32.80    2.90
   0   6   1   28.60    2.70
   0   6  -1   30.00    2.60
   0   6   1   26.30    2.60
   0  -6  -1   27.40    2.80
   0  -6  -1   27.10    3.00
   0  -6   1   36.80    3.70
   0  -6  -1   30.50    3.40
   0  -6   1   32.80    3.30
   0  -6   1   26.30    3.10
   0  -6  -1   31.80    3.40
   0   6  -2  660.03   41.90
   0   6   2  587.34   42.10
   0   6  -2  623.14   42.50
   0   6  -2  720.63   42.80
   0   6  -2  638.94   41.70
   0   6   2  650.93   41.30
   0   6   2  598.64   41.60
   0   6  -2  650.93   42.50
   0   6  -2  676.63   42.30
   0   6   2  639.44   41.90
   0   6   2  648.24   42.60
   0  -6   2  717.83   42.50
   0  -6   2  717.13   42.00
   0  -6  -2  601.74   42.00
   0  -6   2  671.93   42.80
   0  -6  -2  599.24   42.90
   0  -6   2  724.03   42.90
   0   6  -3  822.42   56.29
   0   6  -3  885.31   55.59
   0   6  -3  768.32   56.09
   0   6  -3  859.41   55.19
   0   6   3  835.52   54.89
   0   6  -3  842.42   56.79
   0   6  -3  827.52   54.79
   0   6  -3  886.51   56.19
   0   6  -3  851.71   55.69
   0   6   3  981.40   57.69
   0   6   3  909.21   56.29
   0   6   3  828.92   55.49
   0   6   3  825.22   55.89
   0  -6  -3  857.61   56.99
   0  -6   3  868.31   56.59
   0  -6   3  868.51   56.09
   0  -6   3  836.82   55.29
   0  -6  -3  940.11   56.09
   0  -6   3  811.42   56.29
   0  -6  -3  857.11   56.69
   0  -6  -3  901.51   56.99
   0  -6  -3  925.41   54.89
   0  -6   3  889.21   55.59
   0  -6   3  869.01   55.99
   0  -6  -3  930.11   56.29
   0  -6   3  850.11   57.09
   0   6   4    3.10    1.70
   0   6  -4    2.10    1.90
   0   6   4    5.90    2.30
   0   6  -4    4.10    1.70
   0   6  -4    3.30    1.30
   0   6  -4    2.70    1.80
   0   6  -4    1.50    2.00
   0   6  -4    2.50    1.70
   0   6  -4    4.60    1.20
   0   6  -4    3.30    2.90
   0   6  -4    4.50    2.20
   0  -6  -4    3.10    2.00
   0  -6  -4    3.40    1.60
   0  -6   4    0.80    2.00
   0  -6   4    1.50    2.40
   0  -6  -4    3.60    1.70
   0  -6  -4    3.40    2.20
   0  -6  -4    8.00    4.00
   0  -6  -4    0.90    2.10
   0  -6   4    2.90    2.40
   0  -6   4    1.50    2.20
   0  -6   4    2.80    2.00
   0  -6  -4    2.40    1.80
   0  -6  -4    2.50    0.90
   0  -6   4    4.40    2.60
   0   6  -5  327.57   26.00
   0   6  -5  325.67   27.40
   0   6   5  413.56   26.80
   0   6  -5  355.46   25.00
   0   6  -5  358.06   26.10
   0   6   5  381.66   27.80
   0   6  -5  349.57   28.20
   0   6  -5  360.96   28.00
   0   6  -5  317.07   26.60
   0   6  -5  366.56   27.40
   0  -6  -5  419.06   26.00
   0  -6  -5  402.86   24.60
   0  -6  -5  356.56   24.30
   0  -6  -5  415.16   28.80
   0  -6  -5  423.06   26.80
   0  -6  -5  406.96   27.10
   0   6  -6   64.79    7.00
   0   6  -6   49.10    7.20
   0   6  -6   43.50    9.10
   0   6  -6   56.49    5.60
   0   6  -6   79.29   12.00
   0   6  -6   61.59    5.20
   0   6  -6   61.99    5.00
   0  -6  -6   63.59    5.10
   0  -6  -6   82.19   10.40
   0  -6  -6   63.19    5.40
   0  -6  -6   69.79    9.50
   0  -6  -6   58.79   11.70
   0  -6  -6   64.19    7.40
   0  -6  -6   60.49    4.90
   0  -6  -6   51.89    6.70
   0  -6   6   55.49    8.20
   0  -6  -6   51.69    8.40
   0   6   7    1.20    3.20
   0   6  -7    3.80    3.30
   0   6  -7    2.10    0.70
   0  -6  -7    4.40    1.60
   0  -6  -7    3.80    3.00
   0  -6  -7    1.30    2.10
   0   6   8    6.00    1.40
   0  -6   8    5.10    3.60
   0   7   0    4.60    1.10
   0   7   1  665.53   42.90
   0   7   1  653.53   44.10
   0   7   1  651.73   43.30
   0   7  -1  712.83   43.90
   0   7  -1  693.93   43.20
   0   7   1  669.43   43.30
   0   7   1  634.34   43.50
   0   7  -1  668.23   43.50
   0   7  -1  640.04   43.70
   0   7  -1  723.53   43.60
   0  -7  -1  613.34   43.60
   0  -7  -1  684.43   44.00
   0  -7   1  709.13   44.20
   0  -7  -1  651.33   44.20
   0  -7   1  657.63   44.30
   0  -7  -1  635.74   44.50
   0  -7   1  710.73   44.10
   0  -7   1  767.42   45.40
   0  -7   1  746.73   43.60
   0  -7  -1  698.33   43.60
   0  -7  -1  678.03   44.10
   0   7   2 1978.60  127.59
   0   7  -2 1928.11  128.49
   0   7   2 2149.19  127.89
   0   7   2 1942.31  128.09
   0   7  -2 1993.60  128.39
   0   7  -2 1902.81  127.89
   0   7   2 2195.68  128.89
   0   7  -2 1984.00  127.59
   0   7   2 2105.09  127.19
   0   7  -2 2060.19  127.69
   0   7  -2 2054.39  128.69
   0   7  -2 2070.59  128.29
   0  -7   2 2124.09  128.49
   0  -7   2 1998.30  128.89
   0  -7   2 2144.29  127.99
   0  -7  -2 2122.19  128.79
   0  -7   2 2055.69  128.89
   0  -7  -2 1904.11  129.19
   0  -7  -2 1977.80  128.59
   0  -7  -2 2045.80  128.19
   0  -7  -2 1935.21  129.09
   0  -7   2 2018.80  129.39
   0   7  -3    2.50    1.80
   0   7   3    4.50    2.00
   0   7   3    8.80    2.40
   0   7  -3    4.70    1.70
   0   7  -3    2.80    1.10
   0   7   3    3.30    1.40
   0   7   3    2.60    1.70
   0   7  -3    4.20    1.60
   0   7   3    9.50    2.60
   0   7  -3    5.60    2.40
   0   7   3    2.60    1.00
   0   7  -3    3.70    1.70
   0   7  -3    5.40    1.70
   0  -7  -3    4.10    1.90
   0  -7  -3    5.10    2.20
   0  -7   3   10.30    2.90
   0  -7  -3    2.70    1.70
   0  -7  -3    3.90    1.70
   0  -7  -3    4.40    1.10
   0  -7  -3    2.50    2.20
   0  -7  -3    2.60    1.70
   0   7  -4  706.93   46.50
   0   7  -4  686.23   47.70
   0   7   4  735.03   48.80
   0   7  -4  694.83   45.70
   0   7   4  708.13   47.50
   0   7   4  738.63   45.60
   0   7  -4  708.23   48.30
   0   7  -4  709.23   46.90
   0   7  -4  743.23   47.50
   0   7  -4  624.04   45.50
   0  -7  -4  686.23   48.30
   0  -7   4  694.73   48.30
   0  -7  -4  794.42   48.60
   0  -7   4  669.43   45.70
   0  -7  -4  793.22   48.70
   0  -7  -4  747.23   45.60
   0  -7  -4  777.92   47.30
   0  -7   4  665.83   46.30
   0  -7  -4  731.43   47.40
   0  -7  -4  667.33   45.30
   0  -7  -4  765.92   46.60
   0  -7  -4  767.52   48.40
   0  -7   4  655.73   47.50
   0  -7   4  660.13   46.70
   0  -7   4  707.33   47.80
   0   7  -5  195.58   14.40
   0   7   5  221.88   16.50
   0   7  -5  174.48   16.40
   0   7  -5  162.18   19.00
   0   7   5  217.48   17.40
   0   7  -5  197.88   17.20
   0   7  -5  214.88   17.00
   0   7  -5  223.68   18.50
   0   7  -5  202.28   15.50
   0   7  -5  183.08   15.60
   0   7  -5  211.68   18.40
   0   7  -5  183.58   18.10
   0  -7  -5  191.28   14.50
   0  -7  -5  203.08   14.00
   0  -7  -5  204.98   17.90
   0  -7  -5  221.58   16.40
   0  -7  -5  226.58   17.60
   0  -7  -5  226.18   16.50
   0  -7  -5  219.78   15.50
   0   7  -6   28.60    7.60
   0   7  -6   19.80    6.40
   0   7  -6   24.40    7.60
   0   7   6   21.90    5.80
   0   7  -6   26.90    4.60
   0   7  -6   26.10    3.80
   0   7  -6   26.00    3.30
   0  -7  -6   38.90    8.20
   0  -7  -6   34.90    5.10
   0  -7  -6   21.50    7.10
   0  -7  -6   25.50    6.20
   0  -7  -6   27.40    5.40
   0  -7  -6   31.50    2.90
   0  -7  -6   34.50    3.20
   0  -7  -6   24.60    6.10
   0  -7  -6   45.40    7.80
   0  -7   6   35.30    7.00
   0  -7  -6   26.10    3.40
   0   7   7    2.30    1.20
   0   7  -7    1.60    3.20
   0   7  -7    0.50    0.70
   0  -7  -7   -1.80    3.10
   0  -7  -7    0.60    0.80
   0   7   8    0.50    1.00
   0  -7   8   -3.50    2.90
   0   8   0 1535.05   91.19
   0   8   0 1405.26   91.29
   0   8   0 1610.54   91.09
   0   8   0 1322.47   91.29
   0   8   0 1455.25   90.59
   0  -8   0 1466.65   92.69
   0  -8   0 1529.65   92.19
   0  -8   0 1342.27   92.19
   0  -8   0 1343.57   91.49
   0   8   1 3472.95  213.18
   0   8  -1 3444.36  213.58
   0   8  -1 3145.29  213.48
   0   8   1 3525.15  212.68
   0   8  -1 3420.76  213.18
   0   8  -1 3410.56  212.78
   0   8   1 3288.67  213.38
   0   8  -1 3301.07  212.68
   0   8  -1 3511.55  213.28
   0   8   1 3414.06  214.08
   0  -8   1 3394.06  215.08
   0  -8  -1 3512.15  213.38
   0  -8  -1 3239.98  214.38
   0  -8   1 3633.34  213.98
   0  -8  -1 3268.57  214.68
   0  -8   1 3621.74  214.68
   0  -8   1 3741.73  213.38
   0  -8  -1 3129.19  213.48
   0  -8  -1 3581.84  213.98
   0  -8   1 3404.76  214.38
   0  -8  -1 3003.00  213.38
   0  -8  -1 3355.16  214.08
   0  -8   1 3450.95  214.08
   0   8  -2  114.69    8.70
   0   8  -2  113.99    9.30
   0   8  -2  113.89    9.50
   0   8   2  131.19    8.30
   0   8  -2  106.09    9.30
   0   8   2  125.09    8.70
   0   8  -2  117.89    9.10
   0   8  -2  113.19    8.80
   0   8   2  132.39    9.10
   0   8   2  126.79    9.20
   0   8  -2  112.09    8.50
   0  -8  -2  125.09    9.80
   0  -8  -2  132.29    9.40
   0  -8  -2  129.49    9.80
   0  -8  -2  119.89   10.10
   0  -8  -2  116.19    8.40
   0  -8   2  105.49    9.70
   0  -8  -2  121.89   10.60
   0  -8   2  112.49    9.00
   0  -8   2  119.99    9.60
   0  -8   2  112.09   10.20
   0  -8  -2  108.69   10.10
   0  -8  -2  108.79    9.40
   0   8  -3 2273.87  150.28
   0   8  -3 2363.36  152.38
   0   8  -3 2394.86  152.08
   0   8  -3 2270.17  152.58
   0   8   3 2190.68  149.99
   0   8  -3 2338.77  151.88
   0   8   3 2274.57  152.48
   0   8   3 2255.47  150.68
   0   8   3 2209.58  151.18
   0   8   3 2440.76  153.58
   0   8  -3 2650.53  152.18
   0   8  -3 2424.36  151.18
   0   8   3 2239.68  151.78
   0   8  -3 2409.46  150.68
   0  -8   3 2542.05  153.18
   0  -8  -3 2449.35  153.28
   0  -8  -3 2428.56  152.28
   0  -8   3 2505.95  152.28
   0  -8  -3 2626.74  153.38
   0  -8   3 2509.65  151.48
   0  -8  -3 2382.86  153.08
   0  -8   3 2343.77  153.68
   0  -8  -3 2491.85  152.58
   0  -8  -3 2346.87  151.98
   0  -8  -3 2586.54  151.68
   0  -8  -3 2446.66  150.48
   0  -8   3 2402.26  152.68
   0   8   4    0.40    1.80
   0   8  -4    3.80    2.30
   0   8  -4    0.50    2.40
   0   8   4    1.40    2.20
   0   8  -4    3.70    2.40
   0   8  -4   -1.80    2.20
   0   8   4    2.00    2.20
   0   8  -4    1.10    1.30
   0   8  -4    3.00    1.20
   0   8  -4    2.30    1.60
   0   8  -4    2.30    2.10
   0  -8  -4    4.50    1.10
   0  -8   4    0.90    2.50
   0  -8  -4    4.70    1.30
   0  -8   4    2.60    1.90
   0  -8   4    3.50    2.60
   0  -8  -4   11.80    4.00
   0  -8  -4    5.20    2.80
   0  -8   4    1.40    1.70
   0  -8  -4    2.30    2.10
   0  -8   4    1.30    3.00
   0  -8  -4    4.70    2.40
   0  -8   4    0.60    2.30
   0  -8   4    0.20    2.50
   0  -8  -4    5.40    2.70
   0  -8  -4    4.20    2.10
   0  -8  -4    4.60    2.50
   0   8  -5  433.96   28.00
   0   8  -5  467.65   30.70
   0   8   5  417.76   31.60
   0   8  -5  398.86   31.30
   0   8  -5  432.16   32.60
   0   8  -5  446.76   32.80
   0   8  -5  437.66   32.30
   0   8  -5  400.56   30.50
   0   8  -5  431.96   30.60
   0   8  -5  407.96   29.50
   0   8  -5  356.46   32.40
   0   8   5  374.96   30.90
   0   8  -5  443.56   28.50
   0  -8  -5  456.05   31.70
   0  -8  -5  475.25   32.40
   0  -8  -5  430.26   29.20
   0  -8  -5  457.45   32.80
   0  -8   5  378.86   30.10
   0  -8  -5  433.76   30.10
   0  -8  -5  416.56   27.50
   0  -8  -5  371.96   27.30
   0  -8  -5  401.96   30.20
   0  -8  -5  440.96   27.90
   0   8  -6   65.69    6.90
   0   8  -6   51.09    6.50
   0   8  -6   60.69    4.70
   0   8  -6   50.99    7.60
   0   8   6   61.09    5.10
   0  -8  -6   60.29    7.80
   0  -8  -6   86.59   15.10
   0  -8  -6   62.19    6.00
   0  -8  -6   63.49    4.90
   0  -8  -6   52.29    6.80
   0  -8  -6   43.50   13.80
   0  -8  -6   59.09    5.40
   0  -8  -6   53.19    8.30
   0   8  -7  102.09   11.40
   0   8   7  120.29    8.60
   0  -8  -7  123.09    8.60
   0  -8  -7  118.29   11.80
   0  -8  -7  117.39    8.30
   0   8   8    5.70    1.10
   0  -8   8    3.90    2.10
   0   9   0   -0.10    0.60
   0   9   0    0.90    1.20
   0   9   0    1.20    0.60
   0   9   0    0.80    0.70
   0   9   0   -0.40    0.60
   0   9   0    0.70    0.80
   0  -9   0   -0.10    0.90
   0  -9   0    1.50    1.20
   0  -9   0    0.90    1.10
   0  -9   0    1.40    1.60
   0  -9   0   -0.40    1.10
   0  -9   0    0.80    0.90
   0   9  -1 1928.51  115.99
   0   9   1 1789.32  115.69
   0   9   1 1752.92  115.59
   0   9  -1 1884.91  115.79
   0   9  -1 1834.92  115.29
   0   9   1 1693.03  115.89
   0   9  -1 1902.31  115.29
   0   9  -1 1906.51  116.19
   0   9   1 1810.12  115.19
   0   9  -1 1748.13  115.99
   0   9   1 1852.41  116.89
   0  -9   1 1858.91  117.19
   0  -9  -1 1939.11  116.09
   0  -9  -1 1855.01  117.09
   0  -9   1 1721.23  117.69
   0  -9  -1 1822.32  117.29
   0  -9   1 1823.62  116.69
   0  -9  -1 1707.93  115.19
   0  -9  -1 1743.63  116.39
   0  -9   1 1895.71  117.39
   0  -9   1 1963.80  116.69
   0  -9   1 2019.40  115.99
   0  -9  -1 1707.93  117.59
   0  -9  -1 1885.31  116.69
   0   9   2   62.99    5.90
   0   9  -2   65.39    6.00
   0   9   2   66.79    6.90
   0   9  -2   68.49    5.50
   0   9   2   64.09    5.10
   0   9  -2   73.79    5.80
   0   9  -2   66.09    6.30
   0   9   2   58.89    5.50
   0   9  -2   72.99    6.40
   0   9  -2   74.59    5.70
   0   9  -2   68.49    6.50
   0  -9   2   69.79    7.00
   0  -9  -2   70.79    5.50
   0  -9   2   79.39    6.30
   0  -9  -2   66.19    7.60
   0  -9  -2   74.89    6.90
   0  -9  -2   59.59    7.10
   0  -9  -2   58.89    6.60
   0  -9  -2   61.49    6.80
   0  -9   2   67.19    7.00
   0  -9  -2   70.09    7.00
   0  -9   2   64.99    7.40
   0  -9   2   68.89    5.40
   0  -9   2   70.79    6.80
   0   9   3  381.16   28.20
   0   9  -3  378.56   24.90
   0   9  -3  376.26   25.70
   0   9  -3  387.66   25.20
   0   9  -3  346.37   27.00
   0   9  -3  415.26   26.70
   0   9  -3  404.86   25.80
   0   9   3  342.77   25.30
   0   9  -3  383.26   27.10
   0   9   3  344.07   26.40
   0   9  -3  385.96   26.70
   0  -9  -3  379.86   27.20
   0  -9  -3  402.46   27.20
   0  -9  -3  383.86   26.30
   0  -9   3  394.86   27.10
   0  -9  -3  395.36   25.30
   0  -9   3  408.26   28.10
   0  -9   3  393.26   27.90
   0  -9   3  387.56   30.00
   0  -9   3  397.26   26.80
   0  -9  -3  401.36   28.20
   0  -9   3  404.46   26.30
   0  -9   3  379.16   25.30
   0  -9  -3  340.37   26.50
   0  -9  -3  392.96   28.10
   0   9  -4    4.30    2.50
   0   9   4   17.90    4.70
   0   9   4    8.30    3.20
   0   9  -4    7.40    2.80
   0   9  -4    7.80    2.10
   0   9  -4    4.90    2.80
   0   9  -4    2.30    2.60
   0   9  -4    6.00    1.50
   0   9  -4    4.80    2.30
   0   9  -4    4.20    3.10
   0  -9  -4   12.00    3.90
   0  -9   4    6.20    3.50
   0  -9  -4   16.50    5.10
   0  -9   4    2.90    1.80
   0  -9  -4   13.00    3.70
   0  -9  -4    5.80    2.40
   0  -9  -4    8.30    2.50
   0  -9   4    8.80    3.60
   0  -9  -4    8.00    1.70
   0  -9  -4    6.90    1.40
   0  -9   4   -0.30    2.90
   0  -9   4    2.20    3.20
   0  -9   4   16.30    5.30
   0   9  -5   16.60    6.70
   0   9  -5   32.60    9.80
   0   9   5   28.30    5.80
   0   9  -5   28.00    3.90
   0   9  -5   30.50    3.40
   0   9  -5   30.10    3.00
   0   9  -5   27.60    5.40
   0   9  -5   27.50    4.80
   0   9   5   19.20    5.60
   0   9  -5   32.70    7.40
   0  -9  -5   32.70    7.60
   0  -9   5   31.00    4.40
   0  -9  -5   20.60    4.30
   0  -9  -5   43.40    6.50
   0  -9  -5   32.20    3.50
   0  -9   5   18.50    5.60
   0  -9  -5   42.80    6.40
   0  -9  -5   45.40    6.80
   0  -9  -5   32.10    3.30
   0  -9  -5   34.30    6.10
   0  -9  -5   30.60    3.00
   0  -9  -5   24.20    5.00
   0   9  -6   53.09    3.80
   0   9  -6   56.19    6.90
   0   9   6   42.50    4.20
   0   9  -6   41.20    7.10
   0  -9  -6   45.10    4.60
   0  -9  -6   45.40    4.00
   0  -9  -6   43.00    4.20
   0  -9  -6   30.90    7.70
   0  -9  -6   51.29    7.10
   0   9   7   50.69    4.60
   0   9  -7   46.80    6.80
   0  -9  -7   62.79    4.60
   0  -9  -7   46.50   10.60
   0  -9  -7   58.59    4.80
   0  -9   8    8.80    2.20
   0  10   0  455.75   29.60
   0  10   0  419.26   29.50
   0  10   0  434.76   28.90
   0  10   0  488.95   29.30
   0  10   0  435.96   29.20
   0  10   0  422.06   28.60
   0 -10   0  496.65   29.80
   0 -10   0  410.46   31.00
   0 -10   0  465.55   30.90
   0 -10   0  497.75   30.50
   0 -10   0  443.66   28.90
   0 -10   0  415.96   29.90
   0 -10   0  443.96   30.60
   0  10   1  201.78   14.40
   0  10   1  209.38   15.60
   0  10  -1  209.48   13.90
   0  10   1  206.48   13.90
   0  10  -1  196.68   14.40
   0  10  -1  194.18   14.40
   0  10  -1  204.28   14.80
   0  10   1  218.88   14.80
   0  10  -1  192.48   13.90
   0  10  -1  208.58   14.80
   0  10   1  200.48   14.40
   0 -10   1  221.18   15.40
   0 -10  -1  224.78   16.40
   0 -10  -1  192.98   16.50
   0 -10   1  220.88   14.70
   0 -10  -1  188.48   15.90
   0 -10  -1  212.28   14.90
   0 -10  -1  200.28   15.20
   0 -10   1  171.98   16.00
   0 -10  -1  215.88   15.60
   0 -10   1  210.98   14.00
   0 -10   1  214.48   15.80
   0 -10   1  197.38   15.90
   0 -10   1  212.78   15.50
   0 -10  -1  215.58   16.00
   0  10   2    3.00    1.70
   0  10   2    3.20    2.00
   0  10   2    3.00    1.80
   0  10  -2    6.90    1.90
   0  10  -2    2.80    1.40
   0  10  -2    2.80    1.50
   0  10  -2    1.10    1.20
   0  10  -2    2.60    1.10
   0  10  -2    3.00    1.40
   0  10  -2    2.00    1.40
   0  10   2    1.70    1.20
   0  10   2    1.80    1.20
   0 -10  -2    3.90    1.70
   0 -10   2    5.10    2.20
   0 -10   2    3.90    1.90
   0 -10   2    4.40    1.80
   0 -10  -2    1.40    2.20
   0 -10   2    1.50    2.40
   0 -10  -2    2.70    2.80
   0 -10   2    4.50    1.50
   0 -10  -2    4.10    2.20
   0 -10  -2    4.00    2.60
   0 -10   2    1.70    1.60
   0 -10  -2    1.20    1.80
   0 -10  -2    1.40    1.50
   0 -10  -2    2.00    1.00
   0 -10  -2    2.20    1.80
   0  10  -3  584.44   38.90
   0  10  -3  616.94   37.20
   0  10  -3  595.54   36.30
   0  10  -3  518.95   38.00
   0  10  -3  561.24   37.10
   0  10   3  569.94   37.00
   0  10   3  569.84   40.20
   0  10  -3  550.64   38.70
   0  10  -3  605.24   36.60
   0  10   3  529.15   39.10
   0 -10  -3  545.25   38.90
   0 -10   3  560.14   37.90
   0 -10  -3  511.75   38.30
   0 -10  -3  645.94   40.80
   0 -10   3  536.95   36.70
   0 -10   3  613.14   40.10
   0 -10   3  552.54   38.30
   0 -10   3  554.54   39.60
   0 -10  -3  542.55   40.00
   0 -10  -3  554.74   37.40
   0 -10   3  583.64   39.00
   0 -10  -3  611.34   39.20
   0 -10  -3  647.54   40.50
   0 -10   3  496.85   36.90
   0 -10  -3  557.04   37.80
   0 -10   3  503.85   40.30
   0  10  -4  160.58   15.70
   0  10  -4  198.68   12.60
   0  10   4  166.88   15.30
   0  10  -4  169.08   15.60
   0  10   4  161.18   15.90
   0  10  -4  205.08   15.80
   0  10  -4  194.18   12.80
   0  10  -4  182.88   14.10
   0  10  -4  201.68   13.80
   0  10  -4  155.38   14.70
   0 -10  -4  181.88   14.80
   0 -10   4  160.58   12.80
   0 -10   4  192.08   17.90
   0 -10  -4  189.78   16.10
   0 -10  -4  192.78   14.20
   0 -10   4  166.08   13.10
   0 -10   4  178.58   16.20
   0 -10   4  175.08   14.70
   0 -10  -4  199.18   15.20
   0 -10  -4  172.38   15.50
   0 -10   4  174.98   15.00
   0 -10  -4  194.88   16.70
   0 -10   4  161.68   17.40
   0 -10  -4  177.38   12.60
   0 -10   4  186.18   15.40
   0 -10  -4  196.28   13.00
   0 -10   4  188.88   16.70
   0 -10  -4  209.68   16.80
   0  10  -5   25.40    7.00
   0  10  -5   39.00    5.40
   0  10  -5   27.00    5.90
   0  10  -5   42.80    8.80
   0  10  -5   28.60    2.90
   0  10   5   40.20    3.70
   0  10   5   30.60    5.50
   0  10  -5   33.40    3.50
   0  10   5   23.40    5.60
   0  10  -5   47.70    8.10
   0 -10  -5   36.10    7.00
   0 -10  -5   33.20    6.20
   0 -10  -5   30.20    3.00
   0 -10  -5   29.40    6.60
   0 -10  -5   28.30    7.40
   0 -10  -5   29.80    4.70
   0 -10  -5   35.30    3.50
   0 -10  -5   33.90    7.50
   0 -10   5   26.80    3.20
   0 -10  -5   35.70    3.80
   0 -10   5   20.00    6.30
   0 -10  -5   20.20    5.00
   0  10  -6   28.40    2.60
   0  10   6   31.40    3.20
   0  10  -6   25.80    5.80
   0 -10  -6   16.40    5.10
   0 -10  -6   27.10    3.20
   0 -10  -6   31.80   10.30
   0 -10  -6   26.30    5.60
   0 -10  -6   24.60    3.50
   0 -10  -6   27.70    3.00
   0  10  -7    3.10    2.40
   0 -10  -7   -1.20    4.10
   0 -10  -7    1.00    1.40
   0 -10  -7    0.40    0.80
   0  10   8    2.70    1.40
   0 -10   8    1.90    2.30
   0  11   0    1.00    1.10
   0  11   0    1.10    1.30
   0  11   0    0.50    0.80
   0  11   0    2.30    1.10
   0  11   0    1.50    1.10
   0 -11   0    2.20    2.10
   0 -11   0    1.10    1.50
   0 -11   0    5.80    1.90
   0 -11   0    0.40    1.40
   0 -11   0    0.50    0.80
   0 -11   0    1.50    1.40
   0 -11   0    2.80    1.60
   0  11  -1 1631.54  100.69
   0  11  -1 1598.54  101.39
   0  11  -1 1570.54  101.59
   0  11   1 1609.64  102.89
   0  11  -1 1498.65  101.09
   0  11  -1 1575.24  101.69
   0  11   1 1595.94  100.29
   0  11   1 1483.25  101.49
   0  11   1 1567.54  101.39
   0  11  -1 1509.35  100.59
   0  11   1 1636.04  100.79
   0 -11   1 1620.44  103.39
   0 -11  -1 1620.54  100.89
   0 -11   1 1465.85  103.79
   0 -11  -1 1668.63  101.89
   0 -11  -1 1535.05  103.99
   0 -11   1 1689.63  101.49
   0 -11  -1 1589.84  102.39
   0 -11  -1 1674.53  103.39
   0 -11   1 1664.03  102.49
   0 -11   1 1695.83  100.69
   0 -11  -1 1447.66  103.19
   0 -11  -1 1693.53  103.89
   0 -11  -1 1647.94  102.89
   0 -11   1 1572.64  102.49
   0 -11   1 1664.13  103.09
   0  11  -2   78.89    6.40
   0  11  -2   91.79    6.80
   0  11   2   77.79    6.30
   0  11   2   78.89    8.30
   0  11  -2   90.69    6.10
   0  11  -2   91.79    7.00
   0  11   2   71.19    7.60
   0  11   2   75.99    7.00
   0  11  -2   85.99    7.30
   0  11  -2   73.39    7.40
   0 -11  -2   78.89    9.50
   0 -11  -2   76.09    8.00
   0 -11  -2   90.39    8.00
   0 -11   2   78.89    8.50
   0 -11  -2   89.59    9.00
   0 -11   2   83.29    8.30
   0 -11  -2   77.89    8.70
   0 -11  -2   79.39    8.00
   0 -11  -2  102.39    9.00
   0 -11   2   83.79    9.30
   0 -11   2   98.39    7.80
   0 -11   2   88.69    9.30
   0 -11  -2   89.99   10.10
   0 -11  -2   81.69    6.70
   0 -11  -2   74.49    7.10
   0  11   3   15.00    4.30
   0  11  -3   15.80    3.20
   0  11  -3   17.60    2.90
   0  11  -3   17.20    3.90
   0  11  -3   15.40    3.80
   0  11   3   25.50    3.30
   0  11  -3   19.00    4.40
   0  11  -3   19.50    3.90
   0  11  -3   15.60    2.30
   0  11  -3   21.40    3.40
   0  11  -3   22.00    2.50
   0 -11   3   15.40    5.30
   0 -11  -3   22.90    2.60
   0 -11  -3   21.30    4.20
   0 -11   3   13.00    3.80
   0 -11   3   19.50    3.00
   0 -11   3   17.90    2.70
   0 -11  -3   26.00    5.40
   0 -11  -3   25.20    5.30
   0 -11  -3   25.60    6.60
   0 -11  -3   25.00    5.50
   0 -11  -3   25.00    5.50
   0 -11   3   20.50    4.80
   0 -11   3   13.70    4.00
   0 -11   3   22.80    5.10
   0 -11  -3   23.00    4.90
   0 -11  -3   24.20    2.90
   0  11  -4  115.49    8.50
   0  11  -4  104.29    7.50
   0  11  -4   99.79    7.80
   0  11  -4  111.59   12.40
   0  11  -4   90.39   10.80
   0  11   4   98.39   10.60
   0  11  -4   96.29   11.20
   0  11  -4  112.79    9.50
   0  11  -4  107.39   10.40
   0 -11   4   79.19   10.80
   0 -11  -4  103.89   10.30
   0 -11   4   96.69   13.40
   0 -11   4   84.79    7.90
   0 -11   4  105.19   16.20
   0 -11  -4  110.39    8.20
   0 -11   4   92.59   10.30
   0 -11  -4  101.69    7.50
   0 -11  -4  114.79   10.60
   0  11   5    4.20    4.10
   0  11  -5   10.90    5.30
   0  11  -5    7.90    4.30
   0  11  -5    5.50    5.30
   0  11  -5   14.40    6.60
   0  11  -5    0.10    4.80
   0  11  -5   10.50    1.70
   0 -11  -5    8.60    1.80
   0 -11  -5   17.00    5.90
   0 -11  -5    9.40    3.10
   0 -11  -5    7.90    5.40
   0 -11  -5    4.40    5.40
   0 -11  -5    6.40    3.60
   0 -11  -5   -6.10    6.90
   0 -11  -5   10.00    4.10
   0 -11  -5   16.10    4.00
   0 -11   5    5.70    1.70
   0 -11  -5    8.30    2.20
   0 -11  -5   10.60    1.80
   0  11  -6   -1.20    2.40
   0  11   6    0.70    1.00
   0 -11  -6    0.60    1.50
   0 -11  -6    1.20    3.90
   0 -11  -6   -0.20    0.90
   0 -11  -6    1.60    3.60
   0 -11  -6    1.40    0.90
   0 -11  -6    0.60    3.70
   0  11  -7    5.70    3.00
   0 -11  -7    7.60    1.30
   0  11   8   22.50    2.70
   0  12   0  333.17   24.50
   0  12   0  387.26   24.70
   0  12   0  364.26   24.80
   0  12   0  355.96   23.80
   0  12   0  364.16   25.20
   0 -12   0  340.77   27.00
   0 -12   0  401.36   25.20
   0 -12   0  354.06   25.60
   0 -12   0  400.86   26.00
   0 -12   0  396.76   24.40
   0 -12   0  372.16   26.50
   0 -12   0  353.56   26.40
   0  12   1   93.29    7.20
   0  12   1  100.69    8.60
   0  12  -1   96.99    8.40
   0  12  -1  110.59    7.70
   0  12   1  103.39    7.80
   0  12   1  103.29   13.20
   0  12  -1  100.99    8.30
   0  12  -1  103.39    7.70
   0  12  -1  111.19    8.50
   0  12   1  100.09    8.40
   0  12   1  102.29    8.40
   0 -12   1  100.49    9.20
   0 -12  -1  105.69    9.20
   0 -12  -1   98.69   10.90
   0 -12   1  107.39    8.50
   0 -12   1   88.59   10.30
   0 -12  -1  102.99    7.90
   0 -12   1  107.59    7.70
   0 -12  -1  106.19    9.70
   0 -12   1  106.79    9.30
   0 -12   1  107.89    9.80
   0 -12   1   91.59   11.60
   0 -12  -1  108.99   10.30
   0  12  -2  989.20   64.49
   0  12   2  879.91   63.69
   0  12  -2  955.10   62.79
   0  12  -2  972.60   62.99
   0  12  -2 1002.40   64.19
   0  12  -2 1089.69   63.49
   0  12   2  959.20   65.89
   0  12  -2  965.30   64.69
   0  12   2  895.51   62.49
   0  12  -2  946.21   63.79
   0 -12   2 1043.20   65.89
   0 -12   2  973.40   66.79
   0 -12   2 1047.20   65.39
   0 -12  -2  973.20   65.39
   0 -12   2 1069.09   66.59
   0 -12   2 1062.89   62.99
   0 -12   2 1004.80   62.89
   0 -12  -2 1047.80   64.89
   0 -12  -2  875.41   63.09
   0 -12  -2  938.21   66.99
   0 -12  -2 1012.10   66.59
   0 -12  -2 1029.90   65.99
   0  12   3  312.17   25.60
   0  12  -3  368.06   22.40
   0  12  -3  342.97   22.00
   0  12  -3  358.16   22.90
   0  12  -3  328.37   23.00
   0  12  -3  382.16   24.20
   0  12  -3  290.57   23.70
   0  12  -3  353.06   22.30
   0  12   3  341.47   23.30
   0  12  -3  352.96   25.00
   0 -12  -3  375.26   26.50
   0 -12   3  321.67   24.40
   0 -12  -3  337.77   27.50
   0 -12   3  292.07   25.60
   0 -12  -3  375.16   25.00
   0 -12  -3  335.47   22.50
   0 -12   3  315.77   24.00
   0 -12   3  285.47   26.80
   0 -12  -3  341.17   27.70
   0 -12  -3  352.26   24.50
   0 -12   3  313.57   25.20
   0 -12  -3  348.07   22.90
   0 -12  -3  380.76   27.50
   0 -12   3  302.47   26.30
   0 -12  -3  340.17   25.90
   0 -12   3  301.97   22.40
   0  12  -4   63.29   11.00
   0  12  -4   45.00    3.80
   0  12  -4   42.20    5.20
   0  12  -4   44.70    6.70
   0  12   4   33.70    7.00
   0  12  -4   43.20    4.40
   0  12  -4   35.10    6.80
   0 -12  -4   51.49    9.80
   0 -12  -4   50.29    4.50
   0 -12   4   56.79    5.40
   0 -12  -4   51.99    6.00
   0 -12  -4   47.90    8.30
   0 -12  -4   44.50    4.10
   0 -12   4   55.29    8.00
   0 -12  -4   47.50    4.70
   0 -12   4   36.80    9.80
   0 -12  -4   42.70    6.80
   0 -12   4   44.50    9.50
   0 -12   4   41.80    4.30
   0 -12  -4   46.30    9.00
   0 -12  -4   63.99    8.30
   0 -12  -4   58.09    9.00
   0 -12  -4   43.80    5.80
   0  12  -5   -3.30    2.90
   0  12  -5    6.80    6.30
   0  12  -5    3.30    5.00
   0  12   5    5.60    4.80
   0  12  -5    1.90    5.70
   0  12  -5    2.00    0.90
   0 -12  -5   -1.10    3.50
   0 -12  -5    3.40    5.40
   0 -12  -5    4.60    3.20
   0 -12  -5   -2.10    3.60
   0 -12  -5    2.20    5.20
   0 -12  -5    2.40    1.40
   0 -12  -5    0.00    5.00
   0 -12  -5   -3.70    6.00
   0 -12  -5   -0.50    2.60
   0 -12  -5    3.40    1.40
   0 -12  -6  115.99   12.20
   0 -12  -6  123.49    9.00
   0 -12  -6  113.19    9.40
   0 -12  -6  124.19    8.80
   0 -12  -6  122.19   11.90
   0  12  -7   -0.20    2.30
   0  12   8    7.20    1.40
   0  13   0    0.80    1.30
   0  13   0    0.20    1.00
   0  13   0    0.70    1.40
   0  13   0    4.30    1.60
   0  13   0    1.40    2.20
   0 -13   0    3.40    2.00
   0 -13   0    2.60    2.30
   0 -13   0    2.90    1.30
   0 -13   0    2.70    1.10
   0 -13   0    4.50    2.30
   0 -13   0    2.60    2.40
   0 -13   0    2.00    1.60
   0 -13   0    2.10    1.30
   0  13   1    0.90    1.30
   0  13  -1    3.50    1.70
   0  13  -1    1.30    2.00
   0  13  -1    2.80    1.60
   0  13   1   -0.20    2.30
   0  13   1    4.20    2.00
   0  13   1    2.80    1.70
   0  13  -1    5.10    1.80
   0  13  -1    6.90    2.20
   0 -13  -1    6.50    3.00
   0 -13   1    7.50    2.90
   0 -13   1    7.50    1.60
   0 -13  -1    1.60    1.30
   0 -13  -1    2.20    1.20
   0 -13   1    7.40    2.40
   0 -13  -1    3.20    2.90
   0 -13  -1    5.10    3.10
   0 -13   1    4.30    2.60
   0 -13   1    8.00    2.80
   0 -13  -1    3.90    2.00
   0 -13  -1    1.60    3.10
   0 -13   1    8.80    2.70
   0 -13   1    5.00    1.50
   0 -13  -1    5.00    2.30
   0  13  -2 1819.32  119.59
   0  13  -2 2064.19  118.29
   0  13  -2 1808.92  118.99
   0  13  -2 1790.62  118.69
   0  13   2 1749.43  118.59
   0  13  -2 1759.52  117.39
   0  13   2 1948.61  121.59
   0  13  -2 1788.72  119.29
   0 -13  -2 1986.60  121.49
   0 -13   2 2015.50  119.19
   0 -13   2 1836.12  120.69
   0 -13   2 1795.12  117.49
   0 -13  -2 1654.03  117.69
   0 -13  -2 1936.21  118.39
   0 -13   2 1770.42  121.79
   0 -13  -2 1918.41  121.99
   0 -13  -2 1876.61  122.79
   0 -13  -2 1916.51  122.59
   0 -13  -2 1746.33  123.19
   0 -13   2 1894.11  120.29
   0 -13   2 1957.10  122.39
   0 -13  -2 1947.41  120.69
   0 -13  -2 1944.81  121.29
   0  13   3  199.08   15.80
   0  13  -3  241.88   18.10
   0 -13   3  214.28   18.30
   0 -13  -3  186.48   17.60
   0 -13   3  226.18   17.10
   0 -13   3  232.18   15.60
   0 -13   3  211.68   18.90
   0 -13  -3  224.58   17.80
   0 -13   3  201.08   20.00
   0 -13  -3  202.18   15.20
   0 -13  -3  219.98   19.20
   0 -13  -3  212.28   18.70
   0 -13  -3  210.28   17.10
   0 -13   3  246.28   20.00
   0 -13  -3  193.28   20.40
   0 -13   3  234.98   15.30
   0 -13  -3  235.88   20.60
   0 -13  -3  218.18   15.60
   0 -13  -3  217.88   20.60
   0  13  -4  729.83   54.39
   0  13  -4  892.21   54.29
   0  13  -4  796.92   53.59
   0  13   4  730.83   54.59
   0  13  -4  769.02   49.80
   0 -13  -4  789.42   56.49
   0 -13  -4  831.82   53.09
   0 -13  -4  828.52   50.79
   0 -13   4  693.53   50.19
   0 -13  -4  761.32   54.59
   0 -13  -4  730.53   50.39
   0 -13  -4  881.21   55.29
   0 -13  -4  841.72   54.59
   0  13  -5   19.10    4.80
   0  13  -5   20.50    2.10
   0 -13  -5   10.40    3.90
   0 -13  -5   18.80    5.80
   0 -13  -5   17.90    2.80
   0 -13  -5   24.90    4.70
   0 -13  -5   17.40    2.90
   0 -13  -5   15.80    5.80
   0 -13  -5   18.80    2.50
   0 -13  -6  170.18   15.80
   0 -13  -6  181.38   12.30
   0  13   7    0.90    2.10
   0  13  -7   -0.90    2.00
   0 -13  -7    0.20    0.70
   0  14   0 1289.57   86.69
   0  14   0 1384.96   86.19
   0 -14   0 1298.27   89.69
   0 -14   0 1429.66   86.59
   0 -14   0 1424.96   85.49
   0 -14   0 1412.46   87.59
   0 -14   0 1283.17   88.39
   0 -14   0 1309.57   85.29
   0 -14   0 1310.27   87.39
   0 -14   0 1313.87   88.39
   0  14   1  247.28   17.20
   0  14   1  251.47   18.30
   0  14  -1  242.58   17.80
   0  14  -1  253.47   16.90
   0  14  -1  205.98   18.00
   0 -14   1  236.38   17.70
   0 -14   1  235.88   16.80
   0 -14  -1  274.67   18.60
   0 -14  -1  266.47   20.40
   0 -14   1  225.08   18.80
   0 -14  -1  267.77   17.30
   0 -14  -1  248.68   21.60
   0 -14  -1  259.17   19.00
   0 -14  -1  247.18   16.90
   0 -14   1  247.38   19.10
   0 -14   1  246.18   19.70
   0 -14   1  241.98   20.20
   0 -14   1  219.68   20.80
   0 -14  -1  259.77   20.40
   0 -14  -1  258.17   19.40
   0 -14   1  229.88   16.70
   0  14   2  855.41   61.69
   0  14  -2 1043.00   61.49
   0  14  -2  840.32   62.39
   0  14  -2  890.61   62.09
   0  14   2  973.60   64.89
   0 -14  -2  974.20   67.29
   0 -14   2  956.80   64.69
   0 -14  -2 1040.60   66.49
   0 -14  -2 1013.40   63.99
   0 -14  -2 1012.40   61.49
   0 -14   2  955.50   60.69
   0 -14  -2 1048.10   63.29
   0 -14  -2  979.80   64.59
   0 -14   2  912.71   63.29
   0 -14   2  849.22   63.49
   0 -14  -2  908.81   60.79
   0 -14   2  903.31   60.39
   0 -14  -2 1027.80   65.79
   0 -14   2  967.30   62.09
   0 -14   2  854.11   64.69
   0 -14  -2  916.11   65.89
   0  14   3  609.44   49.00
   0  14  -3  737.03   47.20
   0  14   3  714.23   46.40
   0  14  -3  715.33   48.00
   0 -14   3  628.44   50.79
   0 -14   3  712.53   47.20
   0 -14  -3  738.43   48.50
   0 -14   3  751.22   50.69
   0 -14   3  731.73   47.70
   0 -14  -3  683.43   51.99
   0 -14  -3  675.13   45.30
   0 -14  -3  764.92   50.89
   0 -14   3  695.53   49.70
   0 -14   3  636.54   44.70
   0 -14  -3  677.53   47.70
   0 -14  -3  643.34   46.30
   0 -14  -3  715.33   51.79
   0 -14  -3  712.93   51.99
   0 -14   3  727.03   45.50
   0 -14  -3  679.83   49.60
   0 -14   3  666.03   48.80
   0 -14   3  744.73   45.20
   0  14  -4    5.90    1.30
   0  14  -4    5.10    2.40
   0  14  -4    5.90    4.70
   0  14   4    3.50    4.90
   0  14  -4    7.00    4.20
   0 -14  -4    8.80    8.40
   0 -14  -4    9.20    5.50
   0 -14  -4    7.00    1.70
   0 -14  -4    4.20    6.10
   0 -14   4    3.20    3.70
   0 -14  -4    7.30    3.30
   0 -14  -4    7.10    1.90
   0 -14  -4    7.10    5.70
   0 -14  -4    9.20    5.90
   0 -14  -4   -0.40    4.30
   0 -14  -4    7.60    3.40
   0 -14   4    3.70    1.50
   0 -14   4    1.10    5.90
   0  14  -5   89.99   10.20
   0 -14  -5   87.69   10.10
   0 -14  -5  105.29   10.30
   0 -14  -5  102.19   11.30
   0 -14  -5  103.59    7.80
   0 -14  -5  100.49    7.50
   0 -14  -6   92.79    6.70
   0 -14  -6   86.39    6.90
   0  14  -7   29.80    4.60
   0  14   7   37.50    3.60
   0  15   0    0.50    2.10
   0  15   0    3.40    2.20
   0 -15   0    2.40    2.00
   0 -15   0   -0.50    1.20
   0 -15   0    1.60    4.10
   0 -15   0    0.30    1.10
   0 -15   0   -1.20    1.90
   0 -15   0    1.60    1.80
   0 -15   0    1.30    2.70
   0 -15   0   -0.10    2.50
   0  15  -1 1264.17   89.09
   0  15  -1 1340.07   88.59
   0  15   1 1311.57   88.99
   0  15   1 1330.47   87.69
   0 -15  -1 1378.36   91.29
   0 -15   1 1417.46   90.39
   0 -15  -1 1397.36   89.09
   0 -15   1 1437.86   91.99
   0 -15  -1 1317.27   90.09
   0 -15   1 1452.15   88.59
   0 -15  -1 1363.86   90.09
   0 -15   1 1412.96   90.09
   0 -15   1 1416.16   87.19
   0 -15  -1 1258.07   92.59
   0 -15  -1 1411.46   91.69
   0 -15   1 1485.45   91.39
   0 -15   1 1270.97   92.39
   0 -15   1 1435.16   87.39
   0 -15  -1 1416.86   87.79
   0  15   2   95.59    9.30
   0  15  -2  112.69    9.30
   0  15  -2  105.09    9.80
   0 -15   2   99.99   10.70
   0 -15   2   89.29    7.50
   0 -15   2  102.19    7.80
   0 -15  -2   98.39    8.20
   0 -15  -2  105.69   11.70
   0 -15   2  102.89   10.80
   0 -15  -2  101.49   10.00
   0 -15   2  105.09    9.50
   0 -15  -2   89.59    7.80
   0 -15  -2  100.29   12.40
   0 -15  -2  100.89   12.30
   0 -15   2   98.89    7.90
   0 -15  -2  104.49   10.80
   0 -15  -2  111.59    8.80
   0  15  -3  247.48   18.60
   0  15  -3  238.48   19.70
   0  15   3  236.78   18.40
   0  15   3  245.28   17.60
   0 -15   3  248.68   21.30
   0 -15   3  255.87   17.40
   0 -15  -3  223.08   16.80
   0 -15   3  221.48   19.00
   0 -15  -3  288.17   24.50
   0 -15  -3  257.17   17.30
   0 -15   3  226.78   22.80
   0 -15   3  230.98   16.60
   0 -15  -3  264.97   22.20
   0 -15  -3  278.57   24.70
   0 -15  -3  235.38   19.50
   0 -15  -3  245.28   24.90
   0 -15   3  230.28   21.70
   0 -15  -3  270.77   17.90
   0 -15   3  250.77   19.70
   0 -15   3  258.87   17.10
   0 -15   3  226.18   22.50
   0 -15  -3  238.38   21.40
   0  15   4   53.89   10.00
   0  15  -4   64.29    9.60
   0  15  -4   67.09   10.10
   0  15  -4   77.09    9.70
   0 -15  -4   91.19   11.90
   0 -15  -4   84.49    7.10
   0 -15   4   55.79    9.60
   0 -15  -4   86.49    8.80
   0 -15  -4   80.09   13.00
   0 -15  -4   68.79    8.40
   0 -15  -4   66.99   12.70
   0 -15  -4   75.29    6.70
   0 -15  -4   73.49    6.30
   0 -15  -4  100.09   16.00
   0 -15  -4   49.90   10.00
   0  15  -5   67.59    8.10
   0 -15  -5   68.19    6.50
   0 -15  -5   79.69    5.90
   0 -15  -5   56.19    8.90
   0 -15  -5   76.09    6.20
   0 -15  -5   69.49    8.50
   0  15   6    8.10    1.90
   0 -15  -6    7.40    1.80
   0  15   7   17.40    2.70
   0  15  -7   11.40    4.00
   0  16   0  101.29    9.40
   0  16   0  118.29   10.60
   0 -16   0  124.49   11.30
   0 -16   0  129.79   12.20
   0 -16   0  115.29    8.80
   0 -16   0  103.09    8.20
   0 -16   0  112.39   12.30
   0 -16   0  100.49   10.90
   0 -16   0   89.39   12.80
   0 -16   0  115.79    8.70
   0 -16   0  102.29    9.70
   0  16   1  448.26   31.70
   0  16  -1  425.36   31.70
   0  16  -1  456.65   31.30
   0 -16   1  396.56   29.20
   0 -16   1  448.36   34.40
   0 -16  -1  451.95   32.60
   0 -16   1  449.46   33.60
   0 -16   1  459.15   32.50
   0 -16  -1  402.56   29.30
   0 -16   1  440.16   29.50
   0 -16  -1  468.65   31.50
   0 -16  -1  482.45   30.10
   0 -16  -1  495.25   30.40
   0 -16  -1  455.55   40.00
   0 -16   1  456.65   32.90
   0 -16   1  402.56   34.70
   0 -16   1  441.26   30.80
   0 -16   1  454.15   29.70
   0 -16  -1  469.35   33.90
   0 -16  -1  467.95   32.80
   0  16  -2   36.10    6.20
   0  16   2   21.50    4.90
   0  16  -2   37.30    5.00
   0  16  -2   46.70    6.50
   0 -16  -2   28.70    6.20
   0 -16  -2   20.00    6.20
   0 -16   2   43.20    6.40
   0 -16   2   39.90    3.80
   0 -16   2   33.40    7.80
   0 -16   2   36.10    7.10
   0 -16  -2   25.00    3.90
   0 -16  -2   30.50    9.00
   0 -16   2   31.70    7.30
   0 -16   2   37.30    4.00
   0 -16  -2   28.60    4.30
   0 -16  -2   26.10    7.60
   0 -16   2   40.30    5.90
   0 -16  -2   27.00    5.90
   0  16  -3  363.06   25.30
   0  16   3  364.66   24.20
   0  16  -3  367.96   27.10
   0  16   3  341.67   25.20
   0 -16   3  319.47   23.00
   0 -16  -3  332.27   23.50
   0 -16  -3  364.06   31.20
   0 -16   3  362.46   23.70
   0 -16  -3  347.17   28.80
   0 -16   3  288.37   28.80
   0 -16  -3  362.26   24.50
   0 -16   3  331.97   27.90
   0 -16  -3  364.06   31.60
   0 -16  -3  380.76   29.40
   0 -16  -3  383.46   24.10
   0  16  -4   21.80    4.20
   0  16   4   21.80    3.60
   0 -16  -4   20.00    3.00
   0 -16   4   23.10    3.10
   0 -16  -4   20.30    2.70
   0 -16  -4   21.20    7.80
   0 -16   4   18.60    5.90
   0 -16  -4   12.50    4.50
   0 -16  -4   19.80    3.50
   0 -16  -4   11.00    5.00
   0  16   5   11.30    2.90
   0  16  -5    8.50    4.00
   0 -16  -5    3.00    4.50
   0 -16  -5    9.60    2.30
   0 -16  -5    7.10    1.70
   0 -16  -5    6.80    2.50
   0  16  -6   -1.10    1.80
   0  16   6    2.30    1.40
   0  16   7   -0.10    0.90
   0  16   7   -0.90    0.60
   0  16  -7   -0.70    1.20
   0  17   0    0.00    2.10
   0  17   0   -2.90    3.20
   0 -17   0    0.80    2.00
   0 -17   0   -3.70    3.30
   0 -17   0   -2.70    3.60
   0 -17   0   -0.20    1.40
   0 -17   0   -1.00    1.10
   0 -17   0    4.10    5.20
   0 -17   0   -1.40    2.10
   0 -17   0    2.40    3.60
   0  17  -1  254.97   18.90
   0  17   1  232.18   18.80
   0  17  -1  220.08   18.70
   0 -17   1  264.37   16.80
   0 -17  -1  236.38   18.40
   0 -17  -1  218.78   19.50
   0 -17  -1  224.18   22.70
   0 -17   1  252.47   16.60
   0 -17   1  237.38   19.90
   0 -17   1  239.58   21.40
   0 -17   1  221.58   16.20
   0 -17   1  223.08   22.60
   0 -17  -1  256.17   20.10
   0 -17  -1  221.48   16.40
   0 -17  -1  232.98   20.90
   0 -17  -1  253.77   17.00
   0 -17  -1  254.37   21.90
   0 -17   1  227.18   19.50
   0 -17   1  241.18   18.10
   0  17   2  145.89   13.50
   0  17  -2  163.58   14.30
   0  17  -2  155.78   12.60
   0 -17   2  147.29   11.50
   0 -17  -2  130.89   15.00
   0 -17  -2  147.39   11.30
   0 -17  -2  156.18   17.00
   0 -17   2  181.28   17.40
   0 -17  -2  162.18   17.00
   0 -17   2  129.99   16.20
   0 -17   2  161.88   13.60
   0 -17  -2  171.68   19.00
   0 -17   2  125.09   14.60
   0 -17  -2  178.68   15.10
   0 -17   2  161.38   15.10
   0 -17   2  158.28   11.30
   0 -17  -2  169.48   12.30
   0 -17   2  147.89   11.00
   0 -17  -2  157.88   14.00
   0  17  -3    5.80    4.80
   0  17   3    5.50    2.20
   0 -17  -3   10.50    7.30
   0 -17  -3    5.80    3.90
   0 -17  -3    0.80    5.80
   0 -17   3    5.80    1.90
   0 -17  -3    4.00    1.70
   0 -17   3    4.40    3.80
   0 -17   3    8.80    2.40
   0 -17  -3    3.50    1.50
   0 -17  -3    0.10    1.70
   0 -17  -3   -7.50    7.60
   0 -17  -3    4.90    3.40
   0 -17   3    2.50    5.80
   0 -17  -3    4.80    9.00
   0  17   4    2.00    1.50
   0  17  -4    3.30    1.70
   0 -17   4    6.20    5.50
   0 -17  -4    2.60    2.00
   0 -17  -4    4.70    1.40
   0 -17  -4    1.40    1.30
   0 -17   4    2.60    1.60
   0 -17  -4   -2.10    3.80
   0 -17  -4   -4.20    7.60
   0  17  -5   45.40    6.10
   0  17   5   50.19    4.70
   0 -17  -5   44.30    5.50
   0 -17  -5   40.30    7.40
   0  17   6   13.70    2.60
   0  17  -6   12.60    3.30
   0 -17  -6   14.20    1.60
   0  18   0  383.06   29.60
   0 -18   0  441.36   32.30
   0 -18   0  395.76   32.50
   0 -18   0  415.76   26.80
   0 -18   0  383.46   28.60
   0 -18   0  459.55   31.40
   0 -18   0  395.06   27.10
   0 -18   0  334.17   32.40
   0 -18   0  352.96   30.00
   0 -18   0  429.76   27.10
   0  18  -1  301.77   22.20
   0  18   1  254.87   21.80
   0  18  -1  259.67   21.60
   0  18  -1  303.97   20.30
   0 -18  -1  252.87   22.60
   0 -18   1  293.27   23.10
   0 -18  -1  317.07   23.50
   0 -18   1  278.37   24.40
   0 -18   1  244.78   22.50
   0 -18  -1  292.77   19.90
   0 -18  -1  305.57   19.70
   0 -18   1  283.37   19.20
   0 -18   1  288.87   24.70
   0 -18  -1  299.27   25.30
   0 -18  -1  274.67   26.80
   0 -18  -1  281.17   24.50
   0 -18  -1  285.37   19.20
   0 -18   1  249.48   18.70
   0 -18   1  272.87   19.40
   0 -18   1  248.08   20.70
   0  18  -2   61.49    6.20
   0 -18  -2   39.50    7.20
   0 -18  -2   45.10    4.90
   0 -18  -2   52.69    7.90
   0 -18  -2   38.50    8.30
   0 -18  -2   54.49    5.90
   0 -18   2   62.99   11.50
   0 -18  -2   52.19    5.40
   0 -18  -2   41.10    9.60
   0 -18  -2   38.40   10.60
   0 -18  -2   52.99   10.80
   0 -18   2   60.09    4.80
   0 -18   2   71.49    8.80
   0  18  -3  287.67   21.40
   0  18   3  298.47   20.50
   0 -18  -3  317.47   20.50
   0 -18  -3  290.97   20.70
   0 -18   3  272.57   24.50
   0 -18  -3  281.17   23.00
   0 -18   3  269.37   19.50
   0 -18  -3  325.07   23.70
   0 -18  -3  311.67   20.10
   0  18  -4    9.00    2.80
   0  18   4   12.40    4.00
   0 -18  -4   17.40    4.40
   0 -18   4    8.60    4.50
   0 -18  -4   10.50    5.50
   0 -18  -4    9.20    2.60
   0  18   5   18.20    2.90
   0  18  -5   13.40    3.40
   0 -18  -5   16.80    2.20
   0  18  -6    6.70    1.80
   0  18  -6    5.60    2.10
   0  18   6    8.30    1.70
   0  19   0   -0.80    1.00
   0  19   0    0.20    3.20
   0 -19   0    6.40    2.30
   0 -19   0    2.00    1.40
   0 -19   0    0.00    5.70
   0 -19   0   -1.30    6.60
   0 -19   0    4.30    6.70
   0 -19   0    2.10    3.10
   0 -19   0    0.70    1.50
   0 -19   0   -1.70    3.40
   0  19  -1  301.97   25.10
   0  19  -1  383.16   30.30
   0  19  -1  281.17   25.00
   0  19   1  300.47   25.40
   0 -19  -1  368.56   23.30
   0 -19  -1  344.77   25.00
   0 -19   1  315.27   30.90
   0 -19   1  320.17   24.80
   0 -19  -1  366.36   27.50
   0 -19   1  323.97   22.70
   0 -19  -1  335.97   29.30
   0 -19  -1  337.17   28.70
   0 -19  -1  323.37   26.70
   0 -19   1  346.27   22.60
   0 -19  -1  306.27   30.60
   0 -19  -1  337.97   22.90
   0 -19   1  299.87   28.20
   0 -19   1  352.46   26.90
   0  19  -2  509.95   34.60
   0 -19  -2  544.05   33.80
   0 -19   2  516.45   33.20
   0 -19   2  494.75   32.90
   0 -19  -2  529.35   33.40
   0 -19  -2  557.24   38.00
   0 -19  -2  448.76   38.00
   0 -19   2  481.45   37.80
   0 -19  -2  453.75   35.90
   0 -19  -2  506.95   34.10
   0  19  -3   47.60    6.10
   0 -19  -3   63.59    5.10
   0 -19  -3   56.69    5.80
   0 -19   3   50.79    8.60
   0 -19  -3   65.99    5.50
   0 -19  -3   55.69    7.90
   0 -19  -3   45.20    7.90
   0 -19   3   53.19    4.70
   0  19  -4  175.58   13.60
   0  19   4  168.58   12.30
   0 -19  -4  181.98   11.80
   0 -19  -4  171.38   12.00
   0 -19  -4  130.89   17.00
   0  19  -5   28.00    4.50
   0  19   5   27.40    3.20
   0 -19  -5   29.70    2.70
   0 -19   5   32.00    3.30
   0  19  -6   63.79    6.90
   0  19   6   72.69    5.50
   0  19  -6   80.29    5.50
   0  19   6   84.19    5.40
   0  20   0  640.54   45.10
   0 -20   0  716.53   45.90
   0 -20   0  670.53   48.40
   0 -20   0  718.83   46.60
   0 -20   0  757.52   46.30
   0 -20   0  761.72   51.49
   0  20  -1    5.40    2.30
   0 -20   1   10.00    2.00
   0 -20  -1    8.60    4.60
   0 -20  -1    3.10    4.90
   0 -20   1    6.70    2.20
   0 -20  -1    6.20    2.00
   0 -20  -1    5.30    1.90
   0 -20  -1    9.70    8.60
   0 -20  -1    3.30    3.00
   0 -20   1    7.90    3.50
   0 -20   1    8.40    4.30
   0  20  -2  665.73   44.30
   0 -20  -2  739.73   54.29
   0 -20   2  674.73   42.60
   0 -20   2  711.73   43.30
   0 -20  -2  646.24   42.90
   0 -20  -2  638.94   43.70
   0 -20  -2  572.44   45.60
   0 -20  -2  673.13   43.30
   0  20  -3   73.49    6.30
   0  20  -3   83.49   10.20
   0 -20   3   64.19    9.90
   0 -20  -3   75.19    9.00
   0 -20  -3   72.69    6.30
   0 -20   3   87.19    5.90
   0 -20  -3   63.59    6.90
   0  20   4   -0.50    1.80
   0  20  -4    1.60    1.90
   0 -20  -4    0.90    0.90
   0 -20  -4   -0.90    1.40
   0  20   5   55.19    4.70
   0  20  -5   54.29    6.00
   0 -20   5   68.49    5.70
   0  20   6   34.10    2.60
   0 -21   0    0.80    1.80
   0 -21   0   -0.60    3.90
   0 -21   0    1.70    1.30
   0 -21   0   -5.60    2.90
   0  21  -1  555.04   38.30
   0  21   1  525.15   36.70
   0 -21  -1  538.15   37.90
   0 -21   1  613.04   42.90
   0 -21  -1  565.94   37.40
   0 -21   1  621.64   37.50
   0 -21  -1  569.24   37.60
   0 -21   1  585.84   37.00
   0 -21  -1  584.64   42.60
   0  21  -2   93.19    8.40
   0 -21  -2   90.79    7.50
   0 -21  -2   99.79   11.00
   0 -21   2   95.09    6.80
   0 -21  -2   72.69    8.00
   0 -21   2   88.39   11.30
   0  21  -3  112.69    9.90
   0  21  -3  123.69    8.80
   0 -21  -3  112.29    8.30
   0 -21   3  133.39   14.10
   0 -21  -3  113.69   11.60
   0 -21  -3  110.09    8.60
   0  21  -4   17.20    3.40
   0  21  -5    9.40    3.00
   0  21   5   10.70    1.50
   0  22   0   83.49    9.40
   0  22   0   80.99    6.50
   0 -22   0   90.49    6.80
   0 -22   0   80.59    8.90
   0 -22   0   86.39   11.00
   0  22   1   16.30    2.20
   0  22  -1   12.80    3.10
   0 -22  -1   15.00    2.50
   0 -22  -1   10.10    4.80
   0 -22  -1   14.60    2.70
   0 -22   1   11.20    2.10
   0  22  -2    8.10    2.50
   0  22   2    7.00    1.50
   0 -22   2    5.80    3.50
   0 -22  -2    8.00    1.70
   0 -22  -2    7.60    2.00
   0 -22  -2    7.70    5.40
   0  22  -3  175.28   12.10
   0  22  -3  171.68   13.30
   0 -22  -3  173.58   11.70
   0  22   4    0.60    0.70
   0  22  -4    1.00    1.90
   0  22  -5   60.99    5.30
   0  23   0    2.90    1.70
   0 -23   0    0.60    1.20
   0  23   1  247.48   16.30
   0  23  -1  235.68   17.60
   0 -23  -1  239.18   21.20
   0 -23   1  261.07   22.00
   0 -23  -1  246.28   16.40
   0  23  -2    3.50    2.10
   0  23   2    1.70    1.00
   0 -23  -2    1.10    1.10
   0  23   3   28.10    2.70
   0  23  -3   22.50    4.40
   0 -23  -3   25.00    2.30
   0  23  -4   39.70    4.80
   0  23   4   44.50    3.40
   0  24   0  117.79    9.60
   0  24  -1   84.99    7.60
   0  24   1   84.69    7.50
   0  24   1   91.89    6.30
   0 -24  -1   83.19    6.00
   0  24   2    6.30    1.40
   0  24  -2    6.20    1.60
   0  24  -2    7.60    3.30
   0  24   3   33.40    3.10
   0  24  -3   27.90    4.50
   0  24   4    4.70    0.80
   0  24  -4    2.00    1.30
   0  25   0   -1.10    1.50
   0  25   1   44.80    4.90
   0  25  -1   46.80    4.90
   0  25  -1   50.69    4.60
   0  25  -2   33.90    4.70
   0  25   2   28.30    4.00
   0  25   2   37.60    3.00
   0  25  -2   33.50    4.60
   0  25  -3   17.60    3.60
   0  25   3   28.50    2.20
   0  25   3   24.50    2.20
   0  26   0  363.36   22.50
   0  26   0  320.67   22.80
   0  26  -1   24.60    3.20
   0  26   1   24.30    3.30
   0  26  -1   26.00    2.80
   0  26  -2   85.29    6.40
   0  26  -2   87.59    7.00
   0  26   2   86.49    7.70
   0  26   2   91.39    6.20
   0  27   0    0.60    1.00
   0  27   0   -0.20    0.70
  -1   0   9    1.20    1.10
  -1   0   7    0.60    3.60
   1   0  -7    1.50    2.90
  -1   0   6   16.00    5.20
   1   0  -6   21.30    2.30
   1   0  -6   22.00    5.60
   1   0  -6   16.70    5.40
   1   0  -6   17.40    2.50
  -1   0   6   20.40    2.70
  -1   0   6   17.80    5.00
   1   0  -6   18.00    2.70
  -1   0   5    0.20    1.40
   1   0  -5    0.80    1.80
   1   0  -5   -1.00    1.90
  -1   0   5    0.90    1.30
   1   0  -5    1.40    1.60
  -1   0   5    0.70    1.10
   1   0  -5   -2.40    2.10
  -1   0   5   -2.30    1.80
   1   0  -5   -0.10    1.00
  -1   0   5    1.70    1.80
   1   0  -5    1.10    2.50
   1   0  -5   -0.20    2.00
  -1   0   5    0.20    1.70
   1   0  -5    1.50    2.10
   1   0  -5    1.10    1.00
  -1   0   5    0.50    1.80
  -1   0   5    2.20    2.10
  -1   0   4  404.56   28.20
   1   0  -4  433.16   28.10
  -1   0   4  412.66   28.40
  -1   0   4  418.86   29.10
  -1   0   4  479.25   29.30
   1   0  -4  407.46   28.60
   1   0  -4  396.36   28.40
  -1   0   4  400.46   27.70
   1   0  -4  408.46   29.50
   1   0  -4  429.46   27.90
   1   0  -4  425.06   28.00
   1   0  -4  448.76   28.90
   1   0  -4  431.66   28.10
   1   0  -3    2.20    1.00
   1   0  -3    2.40    1.30
   1   0  -3    2.10    1.10
   1   0  -3    2.30    1.40
  -1   0   3    2.40    1.00
  -1   0   3    4.10    1.40
  -1   0   3    5.40    1.50
  -1   0   3    4.70    1.30
   1   0  -3    1.80    0.90
  -1   0   3    4.50    1.80
   1   0  -3    0.60    0.80
   1   0  -3    3.10    1.30
   1   0  -2    9.10    1.50
  -1   0   2   10.50    1.70
  -1   0   2   13.00    2.00
   1   0  -2   11.50    1.60
  -1   0   2    9.90    1.40
   1   0  -2   12.00    1.60
   1   0  -2    9.20    1.80
   1   0  -2    9.30    1.60
   1   0  -2   11.80    1.50
  -1   0   2    9.40    1.50
  -1   0   2    9.70    1.60
   1   0  -1    0.20    0.40
  -1   0   1    1.30    0.50
   1   0  -1    1.00    0.40
   1   0  -1    0.50    0.40
   1   0  -1    1.90    0.80
  -1   0   1    2.60    0.60
   1   0  -1    2.00    0.90
   1   0   0  564.34   35.90
   1   0   1    1.00    0.40
  -1   0  -1    0.80    0.30
   1   0   1    1.10    0.50
  -1   0  -1    1.20    0.50
  -1   0  -1    1.00    0.40
  -1   0  -1    1.50    0.60
  -1   0  -1    1.10    0.50
  -1   0  -1    2.00    0.60
  -1   0  -2 1920.81  113.99
  -1   0  -2 1764.72  114.09
  -1   0  -2 1755.62  113.99
  -1   0  -2 1775.52  113.59
  -1   0  -2 1680.73  113.89
  -1   0  -2 1938.81  113.89
  -1   0  -2 1806.22  113.59
   1   0   2 1817.32  113.89
   1   0   2 1845.22  113.39
  -1   0  -3    0.00    0.70
   1   0   3    2.10    1.40
   1   0   3    0.80    0.90
  -1   0  -3    1.10    0.90
  -1   0  -3    1.30    1.40
   1   0   3    3.20    1.50
  -1   0  -3    0.40    0.90
  -1   0  -3    1.00    1.20
  -1   0  -3    1.10    1.10
   1   0   3    1.60    1.10
  -1   0  -3    1.20    1.20
  -1   0  -4   24.10    4.60
  -1   0  -4   27.40    4.00
  -1   0  -4   24.40    3.90
  -1   0  -4   23.50    2.70
  -1   0  -4   21.80    2.70
  -1   0  -4   22.60    4.40
  -1   0  -4   28.90    3.50
  -1   0  -4   29.20    4.10
  -1   0  -4   23.00    3.20
  -1   0  -5   -1.20    1.60
  -1   0  -5    1.90    3.10
  -1   0  -5   -0.50    0.90
  -1   0  -5    0.50    1.80
  -1   0  -5    1.90    2.50
  -1   0  -5    2.80    1.40
  -1   0  -5    1.00    1.90
   1   0   5    1.80    1.80
  -1   0  -5   -2.20    3.20
  -1   0  -6   29.20    3.40
  -1   0  -6   24.70    3.30
  -1   0  -6   24.20    6.20
  -1   0  -6   29.20    5.90
   1   0   6   32.30    3.80
  -1   0  -6   36.00    5.10
   1   0   6   26.00    5.50
  -1   0  -6   23.30    6.60
  -1   0  -6   37.50    6.70
  -1   0  -6   25.30    3.00
  -1   0  -6   18.00    7.00
  -1   0  -7    2.20    1.80
  -1   0  -7   -1.00    1.10
   1   0   7   -2.20    1.40
  -1   0  -7   -1.20    2.60
  -1   0  -7   -0.50    0.80
  -1   0  -7    0.40    4.20
  -1   0  -8    4.90    1.00
  -1   1   9    2.80    1.10
  -1  -1   9   -0.20    0.90
   1   1  -7    1.60    0.90
  -1   1   7    2.60    3.80
   1   1  -7   -2.30    2.90
   1  -1  -7    3.50    2.60
  -1  -1   7    4.60    5.20
   1  -1  -7    2.70    0.90
   1   1  -6   22.30    2.90
   1   1  -6   16.40    5.80
  -1   1   6   28.80    7.20
   1   1  -6   33.60    7.90
   1   1  -6   23.20    5.80
   1   1  -6   28.20    2.70
  -1   1   6   18.00    5.00
   1  -1  -6   25.60    2.60
   1  -1  -6   26.00    6.70
   1  -1  -6   21.20    3.20
   1  -1  -6   23.00    5.60
  -1  -1   6   19.20    5.30
   1  -1  -6   21.20    6.00
  -1  -1   6   25.50    2.50
   1  -1  -6   21.90    2.80
   1  -1  -6   20.00    6.30
   1   1  -5  202.98   14.90
  -1   1   5  162.88   14.10
   1   1  -5  213.68   14.20
   1   1  -5  203.48   12.90
   1   1  -5  218.68   16.80
  -1   1   5  179.88   14.80
  -1   1   5  169.08   13.00
   1   1  -5  205.48   15.00
  -1   1   5  173.98   15.00
  -1   1   5  162.08   13.90
   1   1  -5  210.28   13.10
  -1  -1   5  188.08   14.50
  -1  -1   5  201.38   13.00
   1  -1  -5  176.88   15.90
  -1  -1   5  196.98   14.20
  -1  -1   5  190.78   13.70
   1  -1  -5  185.88   15.10
  -1  -1   5  216.18   15.70
  -1  -1   5  210.38   13.50
   1  -1  -5  167.78   12.70
   1  -1  -5  189.38   14.40
   1  -1  -5  168.58   14.30
  -1  -1   5  194.38   12.80
   1  -1  -5  179.78   13.70
   1  -1  -5  174.88   14.10
  -1   1   4    8.30    2.00
  -1   1   4   12.10    2.30
  -1   1   4   11.30    1.70
   1   1  -4    6.00    1.50
   1   1  -4    5.40    2.00
   1   1  -4    3.50    2.00
   1   1  -4    5.90    1.90
  -1   1   4   10.60    2.20
   1   1  -4    7.30    2.00
   1   1  -4   12.30    2.70
  -1  -1   4    6.50    1.50
  -1  -1   4    6.90    2.30
   1  -1  -4    6.80    2.10
   1  -1  -4    8.50    1.40
   1  -1  -4    8.70    1.90
   1  -1  -4    9.90    3.00
  -1  -1   4    4.00    1.60
  -1  -1   4    6.90    2.40
   1  -1  -4    9.00    2.50
  -1  -1   4    7.90    2.00
  -1  -1   4   13.10    3.20
   1  -1  -4   10.60    2.40
   1   1  -3  184.48   12.70
   1   1  -3  190.88   12.90
   1   1  -3  180.68   12.30
  -1   1   3  163.88   12.50
   1   1  -3  170.48   12.70
   1   1  -3  169.58   13.20
  -1   1   3  163.98   12.70
  -1   1   3  192.58   13.30
   1   1  -3  176.28   12.20
   1   1  -3  177.18   12.70
   1   1  -3  164.78   13.30
  -1   1   3  170.48   12.20
  -1   1   3  181.28   12.60
   1   1  -3  179.68   13.40
  -1  -1   3  191.28   12.90
  -1  -1   3  189.08   12.50
   1  -1  -3  179.18   12.60
   1  -1  -3  169.88   13.30
   1  -1  -3  156.28   12.50
  -1  -1   3  196.78   13.30
   1  -1  -3  186.88   12.40
   1  -1  -3  172.38   12.30
   1  -1  -3  182.38   12.20
   1  -1  -3  170.28   12.30
   1  -1  -3  176.48   12.80
  -1  -1   3  191.58   13.30
   1   1  -2 5026.60  314.77
   1   1  -2 4810.22  314.07
  -1   1   2 5349.86  314.27
   1   1  -2 4670.43  314.47
   1   1  -2 5108.69  313.77
  -1   1   2 5523.35  314.37
   1   1  -2 5117.49  314.17
  -1  -1   2 5157.68  314.37
   1  -1  -2 5009.80  313.97
  -1  -1   2 5120.39  314.07
  -1  -1   2 5294.67  314.17
   1  -1  -2 4790.02  314.77
   1  -1  -2 5364.46  314.27
  -1  -1   2 5103.29  313.87
   1  -1  -2 5256.07  314.67
   1  -1  -2 4571.64  313.97
   1  -1  -2 4645.33  314.27
  -1  -1   2 4606.74  314.17
   1   1  -1  862.61   55.09
   1   1  -1  825.22   55.39
  -1   1   1  773.32   55.89
   1   1  -1  913.51   55.99
   1  -1  -1  966.10   55.99
  -1  -1   1  942.81   55.49
   1  -1  -1  903.41   55.49
   1  -1  -1  876.61   55.69
  -1   1   0  312.87   20.10
  -1   1   0  355.66   20.20
  -1   1   0  299.67   20.00
  -1   1   0  300.57   20.10
  -1   1   0  320.67   20.00
  -1   1  -1 1925.11  114.89
  -1   1  -1 1780.22  115.09
  -1   1  -1 1911.91  115.09
  -1  -1  -1 1809.42  114.89
  -1  -1  -1 1693.23  114.89
  -1  -1  -1 1900.71  114.89
  -1   1  -2    3.00    0.80
  -1   1  -2    5.10    1.10
  -1   1  -2    4.40    1.20
  -1   1  -2    4.50    1.10
  -1   1  -2    7.20    1.40
  -1   1  -2    4.70    1.10
  -1  -1  -2    2.70    0.80
  -1  -1  -2    1.90    1.10
   1   1   3  326.47   23.00
  -1   1  -3  344.67   22.40
  -1   1  -3  378.16   23.60
  -1   1  -3  363.96   23.60
  -1   1  -3  352.96   23.60
  -1   1  -3  329.77   23.60
   1   1   3  342.67   23.50
  -1   1  -3  372.66   23.60
  -1  -1  -3  332.57   23.80
   1  -1   3  359.46   22.80
  -1  -1  -3  339.97   24.80
   1  -1   3  348.07   22.30
  -1  -1  -3  332.07   23.60
  -1  -1  -3  319.07   23.60
  -1   1  -4    7.70    2.40
   1   1   4    8.40    2.70
  -1   1  -4    6.70    1.40
  -1   1  -4    5.90    1.40
  -1   1  -4    2.70    1.50
  -1   1  -4    9.00    2.10
  -1   1  -4    5.50    2.70
   1   1   4    4.90    1.90
  -1   1  -4    6.20    3.00
  -1   1  -4   10.60    3.00
  -1   1  -4    4.20    1.80
  -1  -1  -4    5.30    1.40
  -1  -1  -4    4.50    2.10
  -1  -1  -4    3.20    1.80
   1  -1   4    4.60    1.70
   1  -1   4    3.30    2.00
  -1  -1  -4    4.50    1.90
  -1  -1  -4    3.00    1.10
  -1  -1  -4    4.90    2.00
  -1  -1  -4    0.80    2.20
  -1  -1  -4    3.40    1.60
  -1  -1  -4    1.60    1.70
  -1   1  -5   48.00    6.40
  -1   1  -5   46.20    5.30
   1   1   5   31.40    4.70
  -1   1  -5   49.60    7.60
  -1  -1  -5   33.10    5.10
   1  -1   5   47.20    5.30
  -1  -1  -5   31.80    6.70
  -1  -1  -5   34.30    3.70
  -1  -1  -5   36.20    4.30
  -1  -1  -5   30.70    5.00
  -1  -1  -5   31.10    6.00
  -1  -1  -5   34.10    3.70
  -1  -1  -5   41.00    6.10
  -1  -1  -5   39.80    5.00
  -1   1  -6  124.79   13.10
  -1   1  -6  118.29   11.80
  -1   1  -6  106.39   12.10
  -1   1  -6  102.59   10.00
  -1   1  -6  101.69    8.20
  -1   1  -6  108.09    8.60
  -1   1  -6  109.29   10.60
  -1   1  -6  101.79   13.30
  -1   1  -6  104.69    8.70
   1   1   6   93.49   10.20
   1   1   6  110.39    8.60
  -1  -1  -6  135.49   13.20
  -1  -1  -6  104.89    8.10
  -1  -1  -6  109.69   12.00
  -1  -1  -6  111.99   10.50
  -1  -1  -6  106.19   13.70
  -1  -1  -6  132.19   11.70
   1  -1   6  114.09    8.80
  -1  -1  -6  107.79    9.80
  -1  -1  -6  112.39    8.70
  -1  -1  -6  121.79    8.60
  -1   1  -7    4.30    4.60
  -1   1  -7   14.80    2.50
  -1   1  -7   12.70    2.60
   1   1   7   10.30    6.20
   1   1   7   15.80    2.50
  -1   1  -7   11.60    3.90
  -1   1  -7   15.10    2.40
  -1  -1  -7   19.50    2.30
  -1  -1  -7   18.80    4.80
  -1  -1  -7   16.10    2.90
  -1  -1  -7   17.40    4.60
   1   1   8    1.30    1.20
  -1   1  -8    1.50    0.80
  -1  -1  -8    0.40    0.70
  -1   2   9    2.50    1.00
  -1  -2   9    6.50    1.60
   1   2  -7   23.70    2.40
   1  -2  -7   14.00    5.10
   1  -2  -7   27.00    2.50
   1   2  -6  118.99    9.70
   1   2  -6  124.29   14.10
   1   2  -6  124.39    9.50
   1   2  -6  132.49   13.30
  -1   2   6  145.69   12.80
   1  -2  -6  141.59   12.00
   1  -2  -6  142.29   18.10
   1  -2  -6  165.48   13.90
   1  -2  -6  146.59   14.70
   1  -2  -6  150.08    9.90
   1  -2  -6  144.59    9.60
   1  -2  -6  150.18   10.30
   1   2  -5    2.50    2.50
   1   2  -5    1.80    2.60
  -1   2   5    4.60    2.00
   1   2  -5    1.00    1.30
   1   2  -5    4.10    2.30
  -1   2   5    1.50    2.40
   1   2  -5    2.60    2.30
   1   2  -5    4.20    2.20
  -1   2   5    2.70    2.30
   1   2  -5    3.10    2.00
   1   2  -5    3.40    2.80
  -1   2   5    3.60    2.00
  -1   2   5    3.60    1.80
   1   2  -5    0.90    1.00
  -1   2   5    2.80    1.20
  -1  -2   5    2.10    1.40
  -1  -2   5    4.30    2.40
   1  -2  -5    1.00    2.30
  -1  -2   5    4.60    2.20
   1  -2  -5    2.50    1.90
   1  -2  -5    2.80    2.20
   1  -2  -5    0.60    1.00
  -1  -2   5    1.00    1.90
   1  -2  -5    2.60    1.00
  -1  -2   5    1.30    2.10
   1  -2  -5    4.50    3.20
  -1  -2   5    0.70    2.40
   1  -2  -5    2.10    2.00
   1  -2  -5    2.40    1.80
   1   2  -4  554.64   39.20
   1   2  -4  578.94   38.70
  -1   2   4  586.44   38.40
  -1   2   4  651.13   40.20
   1   2  -4  539.75   40.30
   1   2  -4  619.94   39.70
  -1   2   4  639.94   38.20
   1   2  -4  609.74   39.00
  -1   2   4  598.04   37.90
  -1   2   4  619.64   39.10
   1   2  -4  563.24   38.70
   1   2  -4  543.15   39.40
  -1   2   4  661.13   39.80
   1   2  -4  585.84   38.10
  -1   2   4  620.34   39.20
  -1  -2   4  548.05   39.50
   1  -2  -4  574.84   38.90
   1  -2  -4  638.14   39.90
   1  -2  -4  602.74   38.00
  -1  -2   4  563.94   39.90
  -1  -2   4  584.84   40.20
  -1  -2   4  549.15   39.30
   1  -2  -4  638.94   39.50
   1  -2  -4  598.64   40.60
  -1  -2   4  548.35   38.10
   1  -2  -4  670.13   39.40
   1  -2  -4  631.24   39.20
   1  -2  -4  616.54   39.60
  -1  -2   4  544.45   39.00
   1   2  -3  770.72   47.80
   1   2  -3  767.02   47.80
  -1   2   3  745.03   47.50
   1   2  -3  717.93   48.40
  -1   2   3  752.52   48.40
  -1   2   3  732.33   48.10
  -1   2   3  733.23   48.10
  -1   2   3  801.92   47.80
   1   2  -3  734.33   48.90
  -1   2   3  776.02   48.90
   1   2  -3  705.23   48.30
   1   2  -3  726.63   47.70
   1   2  -3  672.23   48.90
   1   2  -3  777.42   48.40
  -1  -2   3  778.82   49.90
  -1  -2   3  822.82   48.90
   1  -2  -3  703.63   47.90
   1  -2  -3  688.13   48.30
   1  -2  -3  655.83   48.20
  -1  -2   3  820.12   48.50
   1  -2  -3  769.02   48.30
  -1  -2   3  833.72   48.10
   1  -2  -3  751.12   47.80
   1  -2  -3  756.62   48.10
   1  -2  -3  658.53   48.80
  -1  -2   3  800.72   48.80
  -1   2   2  609.84   36.40
   1   2  -2  596.54   36.60
  -1   2   2  619.54   36.70
   1   2  -2  538.35   36.90
  -1   2   2  580.14   36.30
  -1   2   2  513.85   36.70
   1   2  -2  563.64   36.40
   1   2  -2  582.24   37.10
  -1   2   2  602.74   36.80
   1  -2  -2  582.44   36.80
  -1  -2   2  625.54   36.60
   1  -2  -2  550.24   36.60
  -1  -2   2  528.75   36.70
   1  -2  -2  507.75   36.30
   1  -2  -2  504.85   36.50
  -1  -2   2  609.44   36.50
  -1  -2   2  612.54   36.40
  -1  -2   2  588.04   36.80
   1  -2  -2  517.65   37.30
   1   2  -1 1138.59   70.19
  -1   2   1 1107.59   70.49
   1   2  -1 1044.20   70.69
   1   2  -1 1223.08   70.79
  -1   2   1 1197.18   70.69
  -1   2   1 1058.69   70.29
   1  -2  -1 1103.19   70.19
  -1  -2   1 1131.99   70.39
   1  -2  -1 1186.98   70.49
   1  -2  -1 1074.29   70.59
   1  -2  -1 1059.19   70.69
  -1  -2   1 1213.08   70.39
   1  -2  -1 1036.30   70.49
   1   2   0  146.99    9.30
  -1   2   0  150.88    8.80
  -1   2   0  120.39    8.80
  -1   2   0  140.49    8.70
  -1  -2   0  140.59    8.60
  -1  -2   0  122.19    8.90
  -1  -2   0  130.19    8.70
  -1  -2   0  128.59    8.60
  -1  -2   0  135.29    8.90
  -1   2  -1  736.63   48.80
   1   2   1  700.73   48.40
  -1   2  -1  852.01   48.90
  -1   2  -1  817.22   48.80
   1  -2   1  793.12   48.60
  -1  -2  -1  698.43   48.70
  -1  -2  -1  779.92   48.50
  -1  -2  -1  776.32   48.70
  -1  -2  -1  788.92   49.20
   1   2   2 1568.94  101.99
   1   2   2 1718.23  101.99
  -1   2  -2 1607.94  101.89
  -1   2  -2 1646.04  102.19
  -1   2  -2 1548.35  102.39
  -1   2  -2 1765.32  102.49
  -1   2  -2 1472.25  102.09
  -1  -2  -2 1610.44  102.09
   1  -2   2 1740.13  101.49
  -1  -2  -2 1522.55  102.49
  -1  -2  -2 1680.33  102.79
  -1  -2  -2 1767.12  102.09
   1  -2   2 1663.63  102.09
   1  -2   2 1506.25  102.09
  -1  -2  -2 1495.35  102.39
  -1  -2  -2 1687.93  102.49
  -1  -2  -2 1646.44  101.99
  -1  -2  -2 1571.64  102.39
  -1   2  -3   34.70    4.20
  -1   2  -3   37.30    3.90
  -1   2  -3   30.00    3.90
  -1   2  -3   31.90    3.50
  -1   2  -3   34.10    3.80
   1   2   3   43.60    3.70
  -1  -2  -3   35.60    4.30
  -1  -2  -3   40.00    4.10
  -1  -2  -3   41.70    3.90
  -1  -2  -3   47.90    4.70
   1  -2   3   32.00    3.00
  -1  -2  -3   42.10    3.90
  -1  -2  -3   41.00    3.30
   1  -2   3   34.10    4.00
   1  -2   3   40.10    4.00
  -1  -2  -3   45.90    4.60
  -1   2  -4  146.79   12.50
  -1   2  -4  148.59   11.50
   1   2   4  161.98   11.30
  -1   2  -4  129.49   12.20
  -1   2  -4  143.99   10.60
  -1   2  -4  144.79   12.20
   1   2   4  174.88   12.30
  -1   2  -4  152.98   12.40
  -1   2  -4  140.69   11.20
  -1   2  -4  157.28   11.60
  -1  -2  -4  163.98   13.40
  -1  -2  -4  179.48   12.10
  -1  -2  -4  174.68   13.00
  -1  -2  -4  143.79   10.50
   1  -2   4  132.69   10.40
   1  -2   4  139.39   11.30
  -1   2  -5  143.99   12.10
  -1   2  -5  138.19   12.40
  -1   2  -5  131.49    9.60
  -1   2  -5  117.59   11.20
  -1   2  -5  121.79   11.40
   1   2   5  108.59   10.60
  -1   2  -5  129.69   13.30
  -1   2  -5  138.19   11.10
  -1   2  -5  119.99   10.40
  -1   2  -5  116.59   10.30
  -1   2  -5  123.19    9.30
  -1  -2  -5  122.39    9.30
  -1  -2  -5  124.89   11.50
  -1  -2  -5  119.49   10.60
  -1  -2  -5  120.69   10.20
  -1  -2  -5  130.49   12.60
   1  -2   5  106.89   10.20
  -1  -2  -5  113.49    9.00
  -1  -2  -5  142.89   11.70
  -1  -2  -5  121.79   11.20
  -1   2  -6   31.40    3.60
  -1   2  -6   41.10    5.70
  -1   2  -6   34.40    6.60
  -1   2  -6   28.60    7.90
  -1   2  -6   25.60    7.60
  -1   2  -6   28.80    7.80
   1   2   6   41.00    6.00
   1   2   6   46.70    4.30
  -1   2  -6   37.00    4.10
  -1   2  -6   35.80    6.40
  -1   2  -6   26.00    6.90
  -1   2  -6   41.00    4.30
  -1  -2  -6   48.40    6.00
  -1  -2  -6   41.30    3.70
  -1  -2  -6   35.90    3.90
  -1  -2  -6   42.20    4.10
  -1  -2  -6   31.70    6.60
  -1  -2  -6   39.60    8.30
  -1  -2  -6   40.20    5.30
  -1  -2  -6   45.30    7.00
   1  -2   6   26.70    5.90
  -1  -2  -6   45.60    8.00
  -1   2  -7   24.20    5.70
  -1   2  -7   39.50    3.60
  -1   2  -7   36.10    4.40
  -1   2  -7   24.30    6.90
  -1   2  -7   38.70    3.80
  -1  -2  -7   36.90    3.80
  -1  -2  -7   32.00    3.90
  -1  -2  -7   35.00    3.40
  -1  -2  -7   23.30    5.50
  -1   2  -8   12.10    1.50
  -1  -2  -8   14.30    1.80
   1   3  -7  228.58   14.50
   1   3  -7  209.38   18.40
  -1   3   7  220.38   24.30
   1  -3  -7  234.48   14.60
  -1  -3   7  187.28   19.80
   1   3  -6   14.30    1.90
  -1   3   6   10.30    4.00
   1   3  -6   17.60    2.70
   1   3  -6   18.40    6.10
  -1   3   6   15.70    5.00
   1   3  -6   14.70    3.80
   1   3  -6   17.70    5.00
   1  -3  -6    7.20    4.80
   1  -3  -6    8.60    5.10
   1  -3  -6   13.60    5.00
   1  -3  -6    7.90    5.10
   1  -3  -6   13.00    1.80
   1  -3  -6   15.00    3.80
  -1  -3   6   11.90    1.90
   1  -3  -6   13.60    2.30
   1  -3  -6    8.00    3.60
   1   3  -5  824.62   55.49
  -1   3   5  795.02   51.29
   1   3  -5  768.12   53.39
  -1   3   5  811.42   53.29
  -1   3   5  776.42   52.79
   1   3  -5  766.52   51.09
   1   3  -5  821.02   52.49
  -1   3   5  765.92   51.09
   1   3  -5  813.52   51.39
   1   3  -5  835.92   52.59
  -1   3   5  814.72   54.09
   1   3  -5  750.22   53.39
   1   3  -5  895.11   52.89
  -1  -3   5  803.42   51.39
   1  -3  -5  853.91   53.99
  -1  -3   5  769.02   51.19
   1  -3  -5  867.41   53.09
   1  -3  -5  816.72   51.19
  -1  -3   5  829.62   54.59
  -1  -3   5  778.02   52.79
  -1  -3   5  751.62   53.29
  -1  -3   5  736.03   52.19
   1  -3  -5  838.22   53.39
  -1  -3   5  830.22   54.29
   1  -3  -5  871.01   53.49
   1  -3  -5  825.82   52.19
   1  -3  -5  753.92   50.99
   1   3  -4    5.40    1.90
   1   3  -4    1.60    1.70
   1   3  -4    4.60    1.90
  -1   3   4    1.80    1.20
  -1   3   4    5.20    1.80
   1   3  -4    4.70    1.80
  -1   3   4    4.30    2.00
   1   3  -4    2.20    1.60
   1   3  -4    6.10    1.90
  -1   3   4    5.60    1.80
  -1   3   4    2.30    1.10
  -1   3   4    2.30    1.30
   1   3  -4    1.30    2.10
  -1   3   4    5.90    1.20
   1   3  -4    4.10    1.60
   1   3  -4    4.10    1.30
   1  -3  -4    3.30    1.80
   1  -3  -4    2.70    1.40
   1  -3  -4    4.60    1.10
  -1  -3   4    3.50    1.90
   1  -3  -4    1.60    1.60
  -1  -3   4    5.40    1.80
   1  -3  -4    2.40    1.50
   1  -3  -4    4.00    1.60
  -1  -3   4    6.30    2.20
   1  -3  -4    4.00    2.30
  -1  -3   4    3.60    1.30
  -1  -3   4    2.20    1.50
  -1  -3   4    6.10    2.60
   1   3  -3 1291.17   88.99
   1   3  -3 1355.36   87.99
   1   3  -3 1392.76   87.99
   1   3  -3 1323.57   88.99
   1   3  -3 1395.56   88.29
  -1   3   3 1456.55   87.69
   1   3  -3 1263.27   88.49
  -1   3   3 1502.35   89.19
  -1   3   3 1411.86   88.39
   1   3  -3 1442.46   88.59
  -1   3   3 1491.25   88.29
  -1   3   3 1436.16   88.59
  -1   3   3 1446.06   87.79
   1   3  -3 1247.38   88.49
  -1  -3   3 1475.55   88.59
   1  -3  -3 1356.66   88.19
   1  -3  -3 1448.56   88.49
  -1  -3   3 1423.56   88.89
   1  -3  -3 1445.26   87.99
   1  -3  -3 1352.46   88.69
   1  -3  -3 1273.57   88.59
  -1  -3   3 1408.46   88.09
   1  -3  -3 1300.47   89.19
  -1  -3   3 1396.56   88.19
   1  -3  -3 1471.95   88.39
   1   3  -2 2177.68  144.19
   1   3  -2 2367.36  144.39
  -1   3   2 2470.45  143.59
  -1   3   2 2531.65  144.09
   1   3  -2 2332.17  143.89
  -1   3   2 2545.55  143.69
  -1   3   2 2227.68  144.09
   1   3  -2 2261.17  143.59
   1  -3  -2 2388.46  144.19
   1  -3  -2 2184.68  144.89
  -1  -3   2 2484.45  144.39
  -1  -3   2 2285.17  143.59
   1  -3  -2 2271.47  144.09
  -1  -3   2 2194.68  144.09
   1  -3  -2 2103.39  144.29
   1  -3  -2 2033.90  144.29
   1  -3  -2 2123.69  143.99
  -1   3   1 2004.70  142.39
   1   3  -1 2310.57  141.99
  -1   3   1 2276.17  142.29
  -1   3   1 2507.75  142.49
   1   3  -1 2411.76  142.59
   1  -3  -1 2132.59  142.79
   1  -3  -1 2413.96  142.49
   1  -3  -1 2037.40  142.59
   1  -3  -1 2331.17  142.29
  -1  -3   1 2093.59  142.49
  -1  -3   1 2479.45  142.49
   1  -3  -1 2312.97  142.79
  -1   3   0    3.10    0.70
  -1   3   0    3.50    0.70
  -1   3   0    2.30    0.60
  -1   3   0    3.20    0.70
  -1   3   0    2.10    0.50
  -1  -3   0    2.10    0.60
   1  -3   0    3.70    0.80
  -1  -3   0    2.50    0.60
  -1  -3   0    4.10    0.80
  -1  -3   0    2.60    0.80
   1  -3   0    5.50    1.30
   1   3   1 4787.92  327.87
  -1   3  -1 5804.12  328.47
  -1   3  -1 5563.64  328.27
  -1   3  -1 5804.42  328.47
  -1   3  -1 5123.29  328.37
  -1  -3  -1 5373.56  328.37
   1  -3   1 5045.29  328.17
  -1  -3  -1 5300.47  328.87
  -1  -3  -1 4637.54  328.37
  -1  -3  -1 5171.38  328.17
  -1   3  -2   63.99    4.80
  -1   3  -2   53.09    5.00
  -1   3  -2   58.29    5.00
  -1   3  -2   63.79    4.90
  -1   3  -2   59.69    5.10
   1   3   2   67.69    4.90
   1  -3   2   66.49    5.60
  -1  -3  -2   64.19    5.40
  -1  -3  -2   67.79    5.30
  -1  -3  -2   61.49    5.10
   1  -3   2   52.59    4.20
  -1  -3  -2   70.79    5.60
   1  -3   2   54.19    4.80
  -1  -3  -2   71.49    4.90
   1  -3   2   59.29    5.30
  -1  -3  -2   65.79    5.00
   1   3   3 3092.39  214.78
  -1   3  -3 3469.25  215.38
  -1   3  -3 3382.26  215.58
  -1   3  -3 3508.15  214.88
  -1   3  -3 3363.56  215.68
   1   3   3 3569.34  216.08
  -1   3  -3 3433.56  215.48
  -1   3  -3 3449.95  214.88
  -1   3  -3 3258.27  215.68
   1   3   3 3391.46  214.98
  -1  -3  -3 3222.48  215.98
   1  -3   3 3612.64  215.08
  -1  -3  -3 3349.96  215.48
  -1  -3  -3 3319.37  215.18
  -1  -3  -3 3577.44  214.98
   1  -3   3 3271.87  215.58
  -1  -3  -3 3823.32  215.48
   1  -3   3 3368.46  214.08
  -1  -3  -3 3301.17  215.98
  -1  -3  -3 3603.04  215.58
   1  -3   3 3399.86  214.98
  -1  -3  -3 3662.03  216.08
  -1   3  -4   40.50    4.40
  -1   3  -4   39.20    4.30
  -1   3  -4   35.20    4.70
   1   3   4   39.30    4.90
   1   3   4   33.30    4.30
  -1   3  -4   31.80    3.60
  -1   3  -4   36.40    4.80
  -1   3  -4   29.70    5.30
  -1   3  -4   38.70    5.00
  -1   3  -4   35.70    5.20
  -1   3  -4   35.90    3.60
  -1  -3  -4   41.30    3.70
  -1  -3  -4   39.30    4.60
  -1  -3  -4   44.80    4.40
  -1  -3  -4   45.10    5.90
  -1  -3  -4   40.00    4.50
   1  -3   4   34.40    4.20
  -1  -3  -4   35.70    3.50
  -1  -3  -4   46.70    4.90
  -1  -3  -4   48.60    5.60
  -1  -3  -4   42.00    5.40
  -1   3  -5  213.58   17.60
  -1   3  -5  221.68   17.90
  -1   3  -5  211.18   15.20
  -1   3  -5  245.08   18.80
  -1   3  -5  218.48   19.30
  -1   3  -5  219.68   16.60
  -1   3  -5  233.08   15.60
  -1   3  -5  194.68   18.80
   1   3   5  192.68   16.70
  -1   3  -5  222.08   16.90
   1  -3   5  208.38   16.40
  -1  -3  -5  190.68   14.70
  -1  -3  -5  232.98   16.80
  -1  -3  -5  224.28   17.40
  -1  -3  -5  216.28   15.10
  -1  -3  -5  213.78   15.00
  -1  -3  -5  225.88   17.90
  -1  -3  -5  244.68   19.40
  -1  -3  -5  232.88   18.40
  -1  -3  -5  227.88   16.30
  -1   3  -6    8.00    4.30
  -1   3  -6    2.80    1.20
  -1   3  -6    1.40    2.70
  -1   3  -6   11.40    6.50
  -1   3  -6    1.90    3.00
  -1   3  -6    1.60    1.50
  -1   3  -6    5.70    1.80
   1   3   6    3.70    2.80
   1   3   6    9.70    2.20
  -1   3  -6    2.00    4.00
  -1  -3  -6    3.40    2.30
   1  -3   6    2.90    4.10
  -1  -3  -6    1.60    3.20
  -1  -3  -6    5.80    5.30
  -1  -3  -6    5.00    1.30
  -1  -3  -6    4.30    3.00
  -1  -3  -6    4.70    2.80
  -1  -3  -6    5.70    1.60
  -1  -3  -6    7.20    1.80
  -1  -3  -6   20.50    7.70
  -1   3  -7   47.90    7.00
  -1   3  -7   53.09    4.50
  -1   3  -7   42.90    5.10
  -1   3  -7   56.29    4.80
  -1  -3  -7   54.09    4.60
  -1  -3  -7   58.19    7.40
  -1  -3  -7   47.50    4.20
   1  -3   7   45.80    5.50
  -1  -3  -7   42.90    6.70
  -1  -3  -7   45.60    4.70
   1   3   8    4.50    1.50
  -1  -3  -8    5.90    1.20
  -1   4   8   24.10    3.50
  -1   4   7   16.20    5.20
   1   4  -7   19.20    4.40
  -1  -4   7   17.10    6.60
   1  -4  -7   21.00    4.70
   1   4  -6    9.30    3.10
  -1   4   6    6.50    3.10
  -1   4   6   13.60    5.10
   1   4  -6   10.20    4.90
   1   4  -6    7.50    2.90
   1   4  -6   14.00    5.50
   1  -4  -6    2.00    5.80
   1  -4  -6   16.00    5.10
   1  -4  -6    7.40    2.00
  -1  -4   6   14.20    4.60
   1  -4  -6    5.10    4.30
   1  -4  -6    4.70    2.60
   1  -4  -6    7.40    3.70
   1  -4  -6    6.10    1.40
   1  -4  -6    8.30    5.80
   1  -4  -6    7.10    1.40
   1   4  -5   48.50    5.70
   1   4  -5   55.99    6.20
  -1   4   5   44.20    6.00
   1   4  -5   53.69    5.40
   1   4  -5   43.50    4.40
   1   4  -5   62.09    7.30
   1   4  -5   53.79    6.50
  -1   4   5   46.90    5.70
   1   4  -5   47.20    6.10
   1   4  -5   48.20    4.20
   1   4  -5   56.99    7.60
   1   4  -5   46.00    6.20
  -1   4   5   48.90    6.20
   1  -4  -5   50.79    6.50
   1  -4  -5   43.30    5.90
   1  -4  -5   46.10    5.20
  -1  -4   5   47.40    6.30
  -1  -4   5   47.40    4.20
   1  -4  -5   40.10    4.70
  -1  -4   5   37.80    5.40
  -1  -4   5   40.20    5.30
   1  -4  -5   41.50    6.70
   1  -4  -5   40.00    5.50
  -1  -4   5   45.30    6.20
   1  -4  -5   48.50    4.20
   1  -4  -5   43.90    3.90
  -1  -4   5   57.19    7.50
   1   4  -4  189.78   13.10
  -1   4   4  173.28   14.10
  -1   4   4  161.58   13.00
   1   4  -4  187.08   13.90
   1   4  -4  193.18   13.20
  -1   4   4  161.38   12.50
   1   4  -4  182.68   14.00
  -1   4   4  164.38   13.40
   1   4  -4  206.18   13.80
   1   4  -4  186.28   12.40
  -1   4   4  175.18   12.30
   1   4  -4  172.38   14.90
  -1   4   4  175.28   13.40
  -1   4   4  168.28   12.00
   1   4  -4  190.98   14.20
   1   4  -4  186.18   13.10
  -1  -4   4  205.18   14.80
  -1  -4   4  192.68   13.40
  -1  -4   4  194.98   13.60
  -1  -4   4  201.18   12.70
   1  -4  -4  172.78   12.70
  -1  -4   4  197.78   14.10
   1  -4  -4  177.38   13.50
   1  -4  -4  179.38   13.60
   1  -4  -4  169.38   13.80
   1  -4  -4  162.18   12.10
   1  -4  -4  173.38   13.20
   1  -4  -4  164.48   14.40
  -1  -4   4  200.18   14.60
   1  -4  -4  168.08   14.20
   1   4  -3  504.15   34.80
  -1   4   3  544.25   34.00
  -1   4   3  559.04   34.50
   1   4  -3  498.15   35.30
   1   4  -3  476.25   34.20
  -1   4   3  526.35   34.70
   1   4  -3  516.35   34.10
  -1   4   3  547.45   33.80
   1   4  -3  505.05   34.20
  -1   4   3  580.14   34.80
  -1  -4   3  508.95   34.90
   1  -4  -3  494.55   35.00
  -1  -4   3  530.45   34.30
  -1  -4   3  538.85   34.70
  -1  -4   3  535.55   34.40
  -1  -4   3  487.25   34.90
  -1  -4   3  521.25   33.80
  -1  -4   3  525.85   35.00
   1  -4  -3  554.14   35.90
   1  -4  -3  569.64   34.90
  -1  -4   3  533.55   35.30
   1  -4  -3  549.45   34.20
   1   4  -2  498.55   34.50
   1   4  -2  550.94   34.90
  -1   4   2  535.95   34.00
   1   4  -2  514.35   33.90
  -1   4   2  561.14   34.10
  -1   4   2  526.05   34.60
  -1   4   2  595.54   34.80
   1   4  -2  544.85   34.30
   1   4  -2  480.45   34.50
  -1   4   2  573.54   34.50
  -1  -4   2  534.05   34.40
  -1  -4   2  530.45   34.10
   1  -4  -2  486.55   34.50
   1  -4  -2  484.55   34.90
  -1  -4   2  503.95   34.50
  -1  -4   2  566.04   34.80
   1  -4  -2  525.85   35.00
   1  -4  -2  506.85   35.30
   1  -4  -2  513.25   34.70
  -1  -4   2  570.04   34.60
   1  -4  -2  565.74   34.70
   1  -4  -2  526.05   34.20
   1  -4  -2  548.05   34.20
  -1   4   1 5836.02  336.27
   1   4  -1 5590.04  336.27
  -1   4   1 5418.06  335.87
   1   4  -1 5066.59  335.27
  -1   4   1 5155.38  335.77
  -1  -4   1 5377.86  336.07
  -1  -4   1 5281.77  336.37
   1  -4  -1 5593.54  336.17
   1  -4  -1 5388.76  335.97
   1  -4  -1 5123.89  336.47
  -1   4   0   42.40    3.30
  -1   4   0   48.40    3.40
  -1   4   0   38.80    3.40
  -1   4   0   44.60    3.30
   1   4   0   44.70    3.40
   1   4   0   42.50    3.20
   1  -4   0   47.80    3.50
  -1  -4   0   36.10    3.40
   1  -4   0   47.30    3.50
  -1  -4   0   38.10    3.10
  -1  -4   0   39.60    3.30
  -1  -4   0   40.70    3.50
   1  -4   0   41.10    3.60
  -1   4  -1 4313.07  249.68
  -1   4  -1 3628.04  249.68
  -1   4  -1 3971.80  249.28
  -1   4  -1 3888.71  249.48
  -1   4  -1 4017.20  249.48
  -1   4  -1 4057.19  249.58
   1   4   1 4525.85  249.88
  -1  -4  -1 3977.20  249.58
   1  -4   1 4214.28  249.28
  -1  -4  -1 3595.74  249.68
  -1  -4  -1 3928.81  249.38
  -1  -4  -1 3775.82  249.28
   1  -4   1 4452.85  249.68
  -1  -4  -1 3716.93  249.97
   1  -4   1 3822.22  249.48
  -1   4  -2  701.03   45.20
   1   4   2  709.33   44.90
  -1   4  -2  772.02   45.10
  -1   4  -2  682.53   45.20
  -1   4  -2  737.03   44.70
  -1   4  -2  678.33   44.80
   1   4   2  712.13   44.00
  -1   4  -2  666.23   45.10
  -1  -4  -2  648.94   45.10
   1  -4   2  647.14   44.70
  -1  -4  -2  637.44   44.70
   1  -4   2  724.03   44.00
  -1  -4  -2  720.43   45.10
  -1  -4  -2  696.13   45.40
  -1  -4  -2  708.63   44.60
   1  -4   2  733.33   44.70
   1   4   3  369.26   24.00
  -1   4  -3  350.66   22.70
  -1   4  -3  331.07   22.10
  -1   4  -3  323.47   23.40
  -1   4  -3  339.27   23.20
  -1   4  -3  310.27   23.40
  -1   4  -3  341.87   23.50
  -1   4  -3  328.77   23.00
   1   4   3  310.27   22.70
   1   4   3  317.57   22.80
  -1   4  -3  337.67   22.70
  -1  -4  -3  333.17   23.70
   1  -4   3  334.17   22.70
  -1  -4  -3  376.86   25.40
   1  -4   3  338.37   23.10
  -1  -4  -3  369.86   23.90
  -1  -4  -3  380.26   22.80
   1  -4   3  327.87   21.80
  -1  -4  -3  338.67   22.90
  -1  -4  -3  350.26   22.20
  -1  -4  -3  361.26   23.40
   1  -4   3  315.67   22.70
   1   4   4   79.59    7.80
  -1   4  -4  111.89    7.90
  -1   4  -4  104.89    9.70
  -1   4  -4  110.79    9.10
   1   4   4   92.19    8.80
  -1   4  -4  105.29    8.40
  -1   4  -4  105.19    8.30
  -1   4  -4   96.89    7.30
  -1   4  -4  111.49    9.20
  -1   4  -4   94.89    9.50
  -1  -4  -4   85.99    7.00
  -1  -4  -4   97.79    8.60
  -1  -4  -4   98.19    8.30
  -1  -4  -4   92.69    7.90
   1  -4   4   91.49    8.00
  -1  -4  -4   91.89    8.50
  -1  -4  -4   97.39    9.30
  -1  -4  -4   95.99    7.30
  -1  -4  -4   95.79    9.10
  -1  -4  -4   78.19    9.20
  -1   4  -5  159.98   11.90
   1   4   5  143.79   13.30
  -1   4  -5  166.58   14.40
  -1   4  -5  154.98   11.60
  -1   4  -5  128.99   15.00
  -1   4  -5  168.38   14.80
   1   4   5  163.18   13.30
  -1   4  -5  153.48   13.30
  -1   4  -5  155.48   13.00
  -1  -4  -5  157.78   11.50
  -1  -4  -5  159.58   11.40
  -1  -4  -5  163.88   13.60
  -1  -4  -5  162.48   12.70
  -1  -4  -5  168.98   14.30
  -1  -4  -5  175.48   13.40
  -1  -4  -5  174.48   15.60
  -1   4  -6   -6.00    6.70
   1   4   6    0.90    2.40
  -1   4  -6    0.10    1.30
  -1   4  -6    2.50    1.10
  -1   4  -6   -1.80    6.20
  -1   4  -6    3.20    2.80
  -1   4  -6    3.30    4.20
  -1   4  -6    0.20    4.30
  -1   4  -6    0.50    3.20
  -1   4  -6    0.90    1.70
  -1   4  -6    3.70    6.40
  -1  -4  -6    3.20    3.40
  -1  -4  -6    0.80    0.80
  -1  -4  -6    3.40    2.20
  -1  -4  -6    3.40    2.80
  -1  -4  -6   -0.70    4.00
  -1  -4  -6    0.30    1.10
  -1  -4  -6    0.30    1.00
  -1   4  -7   47.20    4.40
  -1   4  -7   42.30    5.20
  -1  -4  -7   48.00    4.40
  -1  -4  -7   35.00    6.90
   1  -4   7   46.30    4.90
  -1  -4  -7   51.19    4.40
  -1  -4  -7   45.20    4.60
   1   4   8   11.00    2.00
   1  -4   8    7.50    3.20
  -1  -4  -8   15.70    1.90
  -1   5   8   52.59    4.40
   1   5  -7    9.60    3.50
  -1   5   7    5.00    3.60
   1  -5  -7    3.90    3.00
  -1  -5   7    3.20    5.90
   1  -5  -7    2.90    0.90
   1   5  -6   17.20    2.20
  -1   5   6   12.70    5.10
   1   5  -6   25.30    6.10
  -1   5   6   13.80    4.20
   1   5  -6   15.70    3.80
   1   5  -6   18.80    4.20
   1   5  -6   23.30    5.60
  -1  -5   6   13.50    4.30
   1  -5  -6   22.60    4.30
   1  -5  -6   18.60    4.30
   1  -5  -6   24.10    3.00
   1  -5  -6   22.00    6.20
   1  -5  -6   20.30    2.40
   1  -5  -6   22.40    6.50
  -1  -5   6   18.70    2.30
   1  -5  -6   16.30    5.40
   1  -5  -6   18.90    2.10
   1   5  -5   17.70    3.30
   1   5  -5   18.80    4.20
   1   5  -5   21.40    5.20
   1   5  -5   12.10    4.30
   1   5  -5   19.30    3.40
   1   5  -5   22.20    5.50
  -1   5   5   29.60    5.00
   1   5  -5   18.70    5.90
   1   5  -5   15.70    2.50
   1   5  -5   18.50    4.30
  -1  -5   5   11.70    4.00
  -1  -5   5   20.80    4.20
   1  -5  -5   24.70    3.80
  -1  -5   5    9.00    3.80
   1  -5  -5   27.30    4.20
  -1  -5   5   17.60    2.80
  -1  -5   5   13.70    2.40
   1  -5  -5   33.50    6.70
   1  -5  -5   26.40    5.20
   1  -5  -5   22.40    4.40
  -1  -5   5   15.00    3.70
  -1  -5   5   15.00    4.50
   1   5  -4  109.79    8.50
  -1   5   4   89.79    6.80
   1   5  -4  111.39    8.20
   1   5  -4  101.79    9.60
  -1   5   4   87.99    8.20
  -1   5   4   87.49    8.10
  -1   5   4   93.59    9.00
   1   5  -4   92.99    8.70
   1   5  -4   93.19    8.90
  -1   5   4   87.89    7.10
  -1   5   4   89.39    7.40
   1   5  -4  108.89    8.00
   1   5  -4   92.19    9.60
   1   5  -4   97.79    7.20
   1   5  -4  112.79    8.90
   1  -5  -4   96.89    8.20
   1  -5  -4   99.09    8.90
   1  -5  -4   97.79    8.50
  -1  -5   4  115.19    8.50
   1  -5  -4   88.59    7.70
   1  -5  -4   97.49    7.00
   1  -5  -4   95.29    7.60
   1  -5  -4   85.29    9.10
   1  -5  -4   86.89    8.50
  -1  -5   4  108.59    9.30
   1  -5  -4   96.49    8.30
   1   5  -3  319.37   24.10
  -1   5   3  333.27   22.80
  -1   5   3  302.17   23.60
  -1   5   3  323.47   23.30
   1   5  -3  331.47   23.20
   1   5  -3  342.37   24.50
  -1   5   3  361.46   23.90
  -1   5   3  386.86   24.80
   1   5  -3  343.47   23.00
  -1   5   3  332.77   22.90
  -1  -5   3  363.26   24.50
   1  -5  -3  325.47   23.60
   1  -5  -3  331.07   24.30
   1  -5  -3  330.17   22.90
  -1  -5   3  384.16   23.50
   1  -5  -3  306.27   24.20
   1  -5  -3  363.56   23.30
   1  -5  -3  350.36   23.80
  -1  -5   3  354.86   24.00
  -1  -5   3  386.46   22.90
   1  -5  -3  348.07   23.30
  -1  -5   3  393.16   24.30
   1  -5  -3  375.16   24.20
  -1  -5   3  384.76   23.90
  -1  -5   3  380.76   23.60
  -1  -5   3  354.86   24.20
  -1   5   2 1418.26   90.29
  -1   5   2 1271.47   89.49
   1   5  -2 1306.37   89.89
   1   5  -2 1387.16   89.99
  -1   5   2 1519.65   91.09
   1   5  -2 1514.35   89.39
  -1   5   2 1370.76   89.59
   1   5  -2 1537.65   89.89
   1  -5  -2 1269.87   90.49
   1  -5  -2 1374.76   89.89
   1  -5  -2 1396.36   89.89
  -1  -5   2 1485.85   90.49
  -1  -5   2 1589.34   90.19
   1  -5  -2 1483.95   90.39
  -1  -5   2 1570.44   90.39
   1  -5  -2 1274.47   90.49
   1   5  -1  218.18   15.10
   1   5  -1  211.18   14.50
  -1   5   1  252.97   15.70
  -1   5   1  238.28   15.20
  -1   5   1  236.18   15.30
   1   5  -1  242.88   15.40
   1   5  -1  225.28   15.00
  -1   5   1  241.38   15.00
  -1   5   1  246.88   15.10
   1  -5  -1  215.98   16.00
   1  -5  -1  208.38   15.40
  -1  -5   1  226.78   15.70
  -1  -5   1  223.08   15.50
  -1  -5   1  235.78   15.90
   1  -5  -1  219.78   15.60
  -1  -5   1  240.98   16.10
  -1  -5   1  207.88   15.20
   1  -5  -1  240.28   15.50
   1  -5  -1  235.48   15.40
   1  -5  -1  216.68   15.90
   1   5   0 2398.66  137.59
  -1   5   0 2370.86  137.79
  -1   5   0 2150.98  137.69
  -1   5   0 2337.47  138.09
  -1   5   0 2178.48  137.79
  -1  -5   0 1981.40  137.59
  -1  -5   0 2000.20  138.09
  -1  -5   0 2078.99  137.89
   1  -5   0 2265.17  138.29
   1  -5   0 2230.48  137.99
  -1   5  -1  107.29    8.50
  -1   5  -1  119.69    8.70
   1   5   1  128.89    8.00
  -1   5  -1  124.09    8.40
  -1   5  -1  111.39    8.30
  -1   5  -1  119.79    8.10
  -1   5  -1  128.09    8.50
  -1  -5  -1  108.59    8.10
  -1  -5  -1  116.29    8.40
   1  -5   1  135.39    8.80
  -1  -5  -1  111.59    8.50
   1  -5   1  114.09    8.40
  -1  -5  -1  108.29    8.90
  -1  -5  -1  102.49    8.50
  -1  -5  -1  103.79    8.50
   1  -5   1  121.19    8.30
   1  -5   1  125.19    8.50
   1   5   2  772.72   51.39
   1   5   2  803.12   51.89
  -1   5  -2  808.92   52.79
  -1   5  -2  770.22   51.99
  -1   5  -2  788.12   51.99
   1   5   2  832.12   50.99
  -1   5  -2  853.71   51.99
  -1   5  -2  830.82   51.49
  -1  -5  -2  770.22   51.59
  -1  -5  -2  778.82   52.09
  -1  -5  -2  835.12   54.19
  -1  -5  -2  805.02   52.49
   1  -5   2  886.41   52.69
   1  -5   2  805.52   51.79
  -1  -5  -2  812.82   51.59
   1  -5   2  808.72   51.49
  -1  -5  -2  773.32   51.99
  -1   5  -3  288.57   21.00
   1   5   3  357.86   23.30
  -1   5  -3  316.67   22.00
  -1   5  -3  338.67   22.80
  -1   5  -3  288.87   22.30
   1   5   3  334.77   20.70
  -1   5  -3  277.97   22.40
  -1   5  -3  314.07   21.60
   1   5   3  333.27   21.80
  -1   5  -3  314.97   21.70
   1   5   3  311.07   22.00
  -1   5  -3  293.27   22.20
   1  -5   3  303.57   22.10
  -1  -5  -3  352.66   22.40
  -1  -5  -3  339.17   21.10
  -1  -5  -3  348.27   23.00
  -1  -5  -3  364.76   23.10
  -1  -5  -3  335.37   22.00
   1  -5   3  282.27   21.50
  -1  -5  -3  357.26   21.80
  -1   5  -4  112.39   11.80
  -1   5  -4  147.99   12.00
   1   5   4  112.19   10.50
  -1   5  -4  139.09   11.50
   1   5   4  134.89   11.60
  -1   5  -4  118.19   10.30
  -1   5  -4  127.79   10.40
  -1   5  -4  133.09    9.70
  -1   5  -4  132.29   11.40
  -1   5  -4  137.49   10.70
  -1   5  -4  116.79   11.70
  -1  -5  -4  140.39   10.70
  -1  -5  -4  137.29   11.60
  -1  -5  -4  137.99   10.40
  -1  -5  -4  141.49   11.10
  -1  -5  -4  136.19   10.00
  -1  -5  -4  134.99   11.80
  -1  -5  -4  129.69    9.40
  -1  -5  -4  142.29   12.40
  -1   5  -5   59.59    8.20
  -1   5  -5   52.29    8.20
  -1   5  -5   60.09    5.20
   1   5   5   47.50    7.20
  -1   5  -5   58.39    7.90
  -1   5  -5   57.19    6.20
   1   5   5   46.10    6.20
  -1   5  -5   45.60    4.50
  -1   5  -5   58.89    8.00
  -1   5  -5   52.69    6.30
  -1   5  -5   59.69    7.70
  -1   5  -5   48.80    9.40
  -1  -5  -5   44.60    4.50
  -1  -5  -5   56.29    5.80
  -1  -5  -5   49.20    6.60
  -1  -5  -5   45.70    6.00
  -1  -5  -5   48.20    4.70
  -1  -5  -5   53.79    6.80
  -1  -5  -5   50.79    8.60
   1  -5   5   55.69    6.50
  -1   5  -6   26.50    3.60
  -1   5  -6   40.30    9.30
   1   5   6   17.50    4.90
  -1   5  -6   24.70    3.70
  -1   5  -6   29.70    5.80
  -1   5  -6   28.40    5.40
  -1   5  -6   10.10   12.90
  -1   5  -6   29.50    3.50
  -1   5  -6   34.70    7.80
  -1   5  -6   21.80    7.50
  -1   5  -6   26.80    5.90
  -1   5  -6   28.00    7.60
  -1  -5  -6   21.20    6.60
  -1  -5  -6   29.90    3.10
  -1  -5  -6   15.70    8.40
  -1  -5  -6   26.60    3.10
  -1  -5  -6   31.40    3.50
  -1  -5  -6   16.20    5.40
  -1  -5  -6   28.10    7.30
  -1  -5  -6   21.30    5.30
  -1  -5  -6   20.10    4.20
  -1  -5  -6   28.10    5.30
  -1   5  -7   18.20    4.60
   1   5   7   23.10    2.90
  -1   5  -7   27.50    2.80
  -1  -5  -7   21.60    5.00
  -1  -5  -7   24.20    2.90
  -1  -5  -7   24.30    3.00
   1  -5   7   27.50    3.80
  -1  -5  -7   23.40    3.30
  -1  -5  -8   11.40    1.70
   1  -5   8   11.60    3.70
  -1   6   8    2.30    1.20
   1   6  -7    7.50    3.90
  -1   6   7    6.60    4.00
   1  -6  -7    7.20    3.30
  -1  -6   7   11.80    7.20
   1   6  -6   23.80    4.80
  -1   6   6   21.30    5.90
   1   6  -6   33.50    4.70
   1   6  -6   16.60    7.70
  -1   6   6   21.60    5.60
   1   6  -6   33.70    2.80
   1   6  -6   35.80    7.40
   1  -6  -6   38.40    8.40
  -1  -6   6   32.60    3.20
  -1  -6   6   32.00    7.10
   1  -6  -6   28.50    2.80
   1  -6  -6   21.90    4.80
   1  -6  -6   27.20    3.50
   1  -6  -6   33.70    8.30
   1  -6  -6   31.90    3.20
  -1   6   5   38.20    5.80
   1   6  -5   49.80    7.60
   1   6  -5   43.30    4.00
  -1   6   5   41.40    5.50
   1   6  -5   49.40    5.00
   1   6  -5   49.90    7.70
   1   6  -5   33.20    7.40
   1   6  -5   54.09    6.40
   1  -6  -5   43.60    6.40
  -1  -6   5   38.80    7.20
   1  -6  -5   42.00    5.30
  -1  -6   5   41.80    6.10
   1  -6  -5   43.00    4.80
   1  -6  -5   48.10    6.80
   1  -6  -5   39.00    3.40
   1  -6  -5   34.60    5.40
   1  -6  -5   43.80    3.90
  -1  -6   5   35.60    4.20
   1  -6  -5   34.90    6.80
   1  -6  -5   37.70    3.60
  -1  -6   5   39.00    4.40
  -1  -6   5   50.29    7.60
  -1  -6   5   42.60    6.80
  -1  -6   5   41.80    6.60
  -1   6   4  439.66   32.40
  -1   6   4  503.25   34.30
  -1   6   4  509.35   33.20
   1   6  -4  432.86   34.30
   1   6  -4  523.75   32.90
   1   6  -4  488.95   32.30
   1   6  -4  488.05   33.90
   1   6  -4  473.55   32.50
   1   6  -4  471.75   33.40
  -1   6   4  487.25   31.70
  -1   6   4  490.65   33.20
  -1   6   4  461.45   31.40
   1   6  -4  472.35   31.70
   1   6  -4  479.85   34.30
   1   6  -4  487.25   33.70
  -1   6   4  468.15   31.90
  -1  -6   4  546.05   34.70
   1  -6  -4  535.85   34.30
   1  -6  -4  496.05   31.50
   1  -6  -4  505.45   32.40
   1  -6  -4  501.95   33.00
   1  -6  -4  511.35   34.00
  -1  -6   4  486.85   32.90
  -1  -6   4  486.45   33.70
  -1  -6   4  484.85   31.90
   1  -6  -4  522.05   34.30
   1  -6  -4  498.15   32.60
  -1  -6   4  492.55   33.00
  -1  -6   4  437.56   31.70
  -1  -6   4  508.35   34.30
  -1   6   3   16.10    2.20
  -1   6   3   14.80    2.20
   1   6  -3   22.50    3.20
  -1   6   3   14.40    3.40
  -1   6   3   15.60    2.50
  -1   6   3   17.90    2.70
   1   6  -3   20.60    2.40
   1   6  -3   20.20    3.80
   1  -6  -3   17.00    3.60
   1  -6  -3   15.80    1.90
   1  -6  -3   17.40    3.70
   1  -6  -3   23.10    3.10
   1  -6  -3   14.90    2.50
   1  -6  -3   15.40    2.90
   1   6  -2   27.00    3.00
   1   6  -2   23.20    2.70
  -1   6   2   20.90    4.10
   1   6  -2   28.70    2.90
   1   6  -2   22.60    2.20
   1   6  -2   21.70    2.70
  -1  -6   2   20.40    3.00
   1  -6  -2   29.40    3.40
   1  -6  -2   26.20    3.40
   1  -6  -2   27.80    3.00
   1  -6  -2   19.80    3.00
  -1  -6   2   22.80    2.80
  -1  -6   2   19.80    3.70
   1  -6  -2   24.80    3.30
   1  -6  -2   26.40    2.90
   1  -6  -2   19.60    3.20
  -1  -6   2   25.40    3.00
  -1   6   1    3.00    0.90
   1   6  -1    2.20    0.90
   1   6  -1    3.10    1.00
   1   6  -1    2.70    0.90
  -1   6   1    3.40    0.90
  -1   6   1    3.80    1.00
  -1   6   1    4.20    1.10
  -1   6   1    5.20    1.50
   1   6  -1    5.70    1.40
  -1   6   1    3.20    1.50
  -1   6   1    3.70    0.90
  -1  -6   1    2.00    1.10
   1  -6  -1    0.50    1.20
   1  -6  -1    2.70    1.00
   1  -6  -1    1.30    0.80
  -1  -6   1    1.00    1.00
  -1  -6   1    3.20    1.40
   1  -6  -1    3.10    1.20
   1  -6  -1    3.00    1.20
  -1  -6   1    2.40    1.50
   1  -6  -1    1.50    1.20
   1  -6  -1    2.50    1.40
  -1  -6   1    1.10    1.10
  -1   6   0  265.97   17.20
  -1   6   0  242.38   16.80
  -1   6   0  278.37   16.90
  -1   6   0  256.67   16.60
  -1   6   0  271.47   16.90
  -1   6   0  233.88   17.00
  -1  -6   0  228.58   17.30
   1  -6   0  290.17   18.00
  -1  -6   0  221.88   17.30
  -1  -6   0  252.47   16.70
   1  -6   0  255.17   17.40
  -1  -6   0  275.77   17.30
  -1  -6   0  228.48   16.80
   1  -6   0  282.07   17.20
   1  -6   0  235.48   16.80
  -1  -6   0  243.18   17.30
  -1   6  -1 1043.30   64.79
  -1   6  -1 1052.29   64.59
  -1   6  -1  907.51   65.09
   1   6   1 1024.40   64.49
   1   6   1 1059.29   65.39
  -1   6  -1 1069.69   64.99
  -1   6  -1 1000.50   64.89
  -1   6  -1 1110.49   65.09
  -1  -6  -1 1015.40   65.09
   1  -6   1 1080.69   65.19
  -1  -6  -1  921.51   64.59
  -1  -6  -1  969.50   65.29
   1  -6   1 1010.20   65.29
   1  -6   1 1120.79   65.59
  -1  -6  -1  909.41   65.09
   1  -6   1 1075.19   64.99
  -1   6  -2 1268.67   78.19
  -1   6  -2 1179.08   77.79
   1   6   2 1264.17   77.89
  -1   6  -2 1312.57   78.09
   1   6   2 1201.98   77.19
  -1   6  -2 1311.47   77.99
  -1   6  -2 1212.78   77.69
   1   6   2 1325.07   76.79
  -1   6  -2 1251.77   77.29
  -1  -6  -2 1161.28   77.29
  -1  -6  -2 1141.59   78.19
  -1  -6  -2 1156.08   78.09
   1  -6   2 1271.97   77.79
  -1  -6  -2 1139.79   77.39
   1  -6   2 1277.77   77.39
  -1  -6  -2 1137.89   77.79
  -1  -6  -2 1125.79   78.09
  -1  -6  -2 1208.78   78.49
  -1   6  -3   17.70    2.80
  -1   6  -3   23.70    3.50
  -1   6  -3   12.60    3.20
  -1   6  -3   13.50    2.80
   1   6   3   16.80    3.80
  -1   6  -3   17.90    3.40
   1   6   3   14.80    2.10
  -1   6  -3   19.10    3.10
   1   6   3   11.60    2.90
  -1   6  -3   16.50    2.10
  -1  -6  -3   14.50    1.90
   1  -6   3   19.40    4.10
   1  -6   3   18.70    3.10
  -1  -6  -3   18.00    3.10
   1  -6   3   14.40    3.00
   1  -6   3   21.50    3.40
  -1  -6  -3   17.30    2.50
   1  -6   3   19.70    2.50
  -1  -6  -3   12.60    3.20
  -1  -6  -3    9.70    3.20
   1  -6   3   14.50    3.10
  -1  -6  -3   17.40    2.90
  -1   6  -4  224.38   19.60
   1   6   4  227.68   18.40
   1   6   4  252.27   21.90
  -1   6  -4  289.67   20.30
  -1   6  -4  253.47   18.40
  -1   6  -4  269.57   19.30
  -1   6  -4  243.98   19.30
  -1   6  -4  278.27   18.70
  -1   6  -4  224.88   17.10
  -1   6  -4  256.47   17.40
  -1  -6  -4  267.27   19.80
  -1  -6  -4  281.27   20.00
   1  -6   4  223.38   17.80
  -1  -6  -4  275.07   19.70
  -1  -6  -4  260.47   17.10
  -1  -6  -4  238.08   17.00
  -1  -6  -4  264.47   18.90
  -1  -6  -4  272.37   18.20
  -1   6  -5   10.40    3.00
  -1   6  -5   10.70    5.10
  -1   6  -5    7.80    1.90
   1   6   5    7.00    3.10
  -1   6  -5    9.90    4.20
  -1   6  -5   11.60    4.50
  -1   6  -5    9.10    3.30
  -1   6  -5    8.30    2.30
  -1   6  -5    7.50    2.10
  -1   6  -5    9.70    4.40
   1   6   5    3.70    3.90
  -1   6  -5    9.70    5.10
  -1  -6  -5   11.10    2.00
  -1  -6  -5   18.70    4.50
  -1  -6  -5   12.40    4.70
  -1  -6  -5   10.90    3.50
  -1  -6  -5   11.70    3.30
  -1  -6  -5   13.10    2.90
   1  -6   5    8.60    3.90
  -1  -6  -5    8.40    5.50
  -1  -6  -5   11.70    2.20
  -1  -6  -5    9.90    3.80
  -1  -6  -5   14.80    3.00
  -1  -6  -5   10.60    3.60
  -1   6  -6   18.40    6.00
  -1   6  -6   18.40    7.60
  -1   6  -6   17.40    6.90
  -1   6  -6    9.40    7.00
  -1   6  -6   13.40    2.40
  -1   6  -6   10.80    4.70
  -1   6  -6   14.30    2.80
   1   6   6   13.40    4.50
  -1   6  -6   13.40    6.70
  -1   6  -6   12.50    4.00
  -1   6  -6   21.00    2.90
  -1  -6  -6   19.50    4.30
  -1  -6  -6   18.70    6.60
  -1  -6  -6   20.20    5.00
  -1  -6  -6   28.90    7.70
  -1  -6  -6   19.50    3.40
  -1  -6  -6    9.80    5.10
  -1  -6  -6   17.90    2.30
  -1  -6  -6   14.40    4.60
  -1  -6  -6   19.80    2.80
  -1  -6  -6   16.30    3.80
  -1   6  -7   -0.30    3.20
   1   6   7    1.10    1.10
  -1   6  -7    1.00    0.80
  -1   6  -7    1.60    1.30
  -1  -6  -7   -2.60    3.10
  -1  -6  -7   -0.10    1.60
   1  -6   7    1.70    1.60
  -1  -6  -7    0.50    0.80
  -1  -6  -7   -0.20    1.30
   1   6   8   21.30    2.80
   1   6   8   13.60    2.00
  -1  -6  -8   19.50    2.00
  -1   7   8    0.70    1.00
  -1   7   7    0.50    3.20
  -1   7   7   -1.00    1.10
   1   7  -7   -4.20    4.30
  -1  -7   7   -6.60    8.00
   1  -7  -7   -1.10    3.20
   1  -7  -7    0.40    0.80
   1   7  -6  117.39   14.30
   1   7  -6  125.99   10.60
   1   7  -6  122.59    8.40
   1   7  -6  120.69   11.50
  -1   7   6  105.99   12.20
   1  -7  -6  154.98   14.60
   1  -7  -6  129.29    9.30
   1  -7  -6  133.89    9.00
   1  -7  -6  142.09   11.80
   1  -7  -6  127.79    8.80
  -1  -7   6  111.99    8.70
  -1  -7   6  105.39   12.70
  -1   7   5   13.50    3.90
  -1   7   5    9.30    3.40
   1  -7  -5   15.50    4.60
   1  -7  -5   18.60    4.70
   1  -7  -5   10.00    1.60
   1  -7  -5   11.10    3.30
   1  -7  -5   16.50    2.30
   1  -7  -5    6.60    2.30
   1  -7  -5    9.50    4.80
   1  -7  -5    8.20    3.00
   1  -7  -5   12.00    1.90
   1  -7  -5   14.10    3.70
  -1   7   4   66.09    6.50
   1   7  -4   61.09    5.80
   1   7  -4   64.59    6.90
  -1   7   4   75.59    7.00
  -1   7   4   69.19    8.10
   1   7  -4   60.59    7.20
  -1   7   4   54.79    5.70
   1   7  -4   53.99    7.10
   1   7  -4   61.69    6.20
   1   7  -4   64.29    7.30
   1   7  -4   50.69    7.20
  -1   7   4   71.89    5.70
   1  -7  -4   72.09    7.00
  -1  -7   4   59.89    6.40
  -1  -7   4   69.29    7.60
  -1  -7   4   62.79    5.50
   1  -7  -4   67.39    7.20
   1  -7  -4   69.69    6.20
  -1  -7   4   78.39    8.00
   1  -7  -4   77.09    6.60
  -1  -7   4   71.59    6.80
   1  -7  -4   64.09    5.00
   1  -7  -4   69.59    5.20
  -1  -7   4   62.29    5.60
  -1  -7   4   59.19    7.10
   1   7  -3   93.39    7.80
   1   7  -3   91.59    7.00
  -1   7   3   98.49    7.10
   1   7  -3   84.89    8.40
   1   7  -3   79.89    7.80
   1   7  -3   87.89    7.70
  -1   7   3   85.39    6.90
  -1   7   3   89.39    8.00
  -1   7   3   84.79    7.40
   1   7  -3   91.89    7.50
   1   7  -3   89.89    6.80
  -1   7   3   82.99    8.50
   1  -7  -3   88.59    8.50
  -1  -7   3  101.19    7.70
  -1  -7   3   95.99    9.10
   1  -7  -3   94.09    8.60
  -1  -7   3   99.29    8.40
  -1  -7   3   98.39    8.10
   1  -7  -3   84.79    8.40
   1  -7  -3   88.99    8.00
  -1  -7   3  100.19    8.60
  -1  -7   3   94.29    6.90
   1  -7  -3   86.99    7.40
  -1  -7   3  103.29    8.50
   1  -7  -3   84.29    6.70
   1  -7  -3   74.29    7.50
   1  -7  -3   90.19    7.60
  -1   7   2 4324.37  271.07
  -1   7   2 4181.48  270.57
  -1   7   2 4307.27  270.07
  -1   7   2 4460.65  269.97
   1   7  -2 4392.66  270.37
  -1   7   2 4591.34  269.87
   1   7  -2 4240.98  269.47
   1   7  -2 4295.97  270.87
   1   7  -2 3937.61  270.37
   1   7  -2 3950.90  270.17
  -1   7   2 4386.46  270.27
  -1  -7   2 4419.26  271.87
  -1  -7   2 4422.96  270.97
  -1  -7   2 4590.24  270.47
  -1  -7   2 4371.86  269.87
  -1  -7   2 4296.67  271.27
   1  -7  -2 4218.48  270.27
   1  -7  -2 3976.80  271.57
   1  -7  -2 4669.63  271.17
   1  -7  -2 4522.55  270.87
   1  -7  -2 4116.09  270.87
   1  -7  -2 4308.97  271.37
  -1   7   1 1122.29   79.19
  -1   7   1 1347.57   79.89
   1   7  -1 1270.97   78.89
  -1   7   1 1288.77   79.09
   1   7  -1 1180.18   78.59
  -1   7   1 1292.67   78.89
  -1   7   1 1334.97   80.09
   1   7  -1 1276.57   79.19
  -1  -7   1 1237.28   79.69
   1  -7  -1 1160.48   79.79
   1  -7  -1 1098.29   79.49
   1  -7  -1 1273.47   79.19
  -1  -7   1 1324.77   80.19
   1  -7  -1 1337.67   79.69
  -1  -7   1 1375.06   79.79
  -1  -7   1 1335.57   80.39
   1  -7  -1 1208.08   79.19
  -1  -7   1 1174.18   79.89
   1  -7  -1 1099.29   80.09
   1  -7  -1 1277.67   79.59
  -1   7   0 2616.94  158.88
   1   7   0 2573.94  158.48
  -1   7   0 2405.26  158.98
  -1   7   0 2497.25  159.28
  -1   7   0 2476.75  158.78
  -1   7   0 2628.04  158.78
   1   7   0 2244.78  158.48
   1   7   0 2678.03  158.88
   1  -7   0 2769.42  160.28
   1  -7   0 2706.33  159.38
   1  -7   0 2729.33  159.68
  -1  -7   0 2413.96  158.78
  -1  -7   0 2383.26  159.68
   1  -7   0 2497.15  158.98
  -1  -7   0 2348.67  159.58
  -1  -7   0 2550.24  159.38
  -1   7  -1  188.58   12.80
  -1   7  -1  179.68   12.60
   1   7   1  165.28   11.60
   1   7   1  187.58   12.20
  -1   7  -1  175.48   12.10
  -1   7  -1  195.68   12.40
   1   7   1  177.38   13.00
  -1   7  -1  168.48   12.40
  -1   7  -1  189.38   12.90
   1   7   1  177.98   12.20
  -1  -7  -1  184.38   13.00
  -1  -7  -1  162.58   12.90
   1  -7   1  175.68   13.10
   1  -7   1  199.18   13.30
  -1  -7  -1  173.88   13.00
   1  -7   1  176.78   12.70
  -1  -7  -1  173.48   12.70
   1  -7   1  189.48   12.90
  -1  -7  -1  164.78   12.30
  -1   7  -2   16.70    3.00
  -1   7  -2   17.80    2.70
   1   7   2   20.30    4.40
  -1   7  -2   13.10    2.10
  -1   7  -2    9.90    2.50
  -1   7  -2   10.20    2.30
   1   7   2   15.70    3.00
  -1   7  -2   10.30    2.30
   1   7   2   16.00    1.90
   1   7   2   17.40    2.40
   1  -7   2   15.30    2.30
   1  -7   2   15.10    2.50
  -1  -7  -2   10.40    2.30
   1  -7   2   18.50    3.50
  -1  -7  -2   12.90    2.80
  -1  -7  -2   13.50    2.90
  -1  -7  -2   15.80    3.00
  -1  -7  -2    9.80    2.80
   1  -7   2   16.90    2.30
  -1  -7  -2   11.90    2.40
  -1   7  -3   36.60    4.10
   1   7   3   49.40    5.00
  -1   7  -3   33.40    4.40
  -1   7  -3   34.50    3.40
  -1   7  -3   40.90    4.80
  -1   7  -3   37.70    4.30
  -1   7  -3   32.70    4.70
  -1   7  -3   31.70    4.60
  -1  -7  -3   43.20    5.20
  -1  -7  -3   49.99    5.70
   1  -7   3   30.20    4.50
   1  -7   3   42.60    4.40
   1  -7   3   41.50    5.60
   1  -7   3   33.50    4.60
   1  -7   3   36.30    4.60
   1  -7   3   33.60    3.50
  -1  -7  -3   45.90    5.10
  -1   7  -4   44.50    4.30
  -1   7  -4   44.40    5.00
  -1   7  -4   48.80    5.40
  -1   7  -4   48.20    4.40
  -1   7  -4   52.19    6.50
  -1   7  -4   49.70    6.60
   1   7   4   40.00    5.50
   1   7   4   39.10    5.90
  -1   7  -4   47.80    5.80
  -1  -7  -4   56.09    6.30
  -1  -7  -4   54.59    4.20
   1  -7   4   37.00    5.40
  -1  -7  -4   49.00    6.30
  -1  -7  -4   41.70    5.20
  -1  -7  -4   49.30    7.20
  -1  -7  -4   46.60    5.40
  -1  -7  -4   44.40    4.80
  -1  -7  -4   42.70    4.10
  -1  -7  -4   47.80    5.80
  -1  -7  -4   51.19    6.40
  -1   7  -5   50.09    7.80
  -1   7  -5   50.59    5.90
  -1   7  -5   37.50    4.00
  -1   7  -5   52.59    8.00
  -1   7  -5   58.99    9.00
   1   7   5   37.40    6.70
  -1   7  -5   50.39    6.40
   1   7   5   33.30    6.00
  -1   7  -5   37.90    7.70
  -1   7  -5   52.29    4.70
  -1   7  -5   49.80    4.90
  -1   7  -5   47.00    7.70
  -1   7  -5   40.90    9.00
  -1  -7  -5   45.80    6.60
  -1  -7  -5   38.00    7.50
  -1  -7  -5   42.00    6.40
  -1  -7  -5   50.49    6.30
  -1  -7  -5   49.30    8.50
  -1  -7  -5   51.09    5.40
  -1  -7  -5   46.10    4.30
  -1  -7  -5   40.50    4.10
  -1  -7  -5   45.80    6.00
  -1  -7  -5   32.90    7.50
  -1   7  -6   77.79   10.40
  -1   7  -6   87.09    8.10
  -1   7  -6   98.49    7.80
  -1   7  -6   88.79    9.60
  -1   7  -6   78.89   13.60
   1   7   6  105.09    7.50
  -1   7  -6   94.49    7.40
  -1  -7  -6  104.09    7.60
  -1  -7  -6  100.49    7.40
  -1  -7  -6  103.89   10.20
  -1  -7  -6   98.89    9.40
  -1  -7  -6  105.29    8.00
  -1   7  -7    8.60    1.60
  -1   7  -7    8.70    1.90
  -1  -7  -7   10.80    2.00
  -1  -7  -7   10.00    4.10
  -1  -7  -7   10.10    4.40
  -1  -7  -7    8.90    2.20
  -1  -7  -7   10.60    1.80
   1   7   8    3.70    1.60
   1   7   8    1.90    0.90
   1  -7   8    2.70    1.90
  -1  -7  -8    1.90    1.30
  -1   8   7   12.40    5.00
  -1   8   7   16.80    2.60
   1   8  -7   15.40    4.20
   1  -8  -7   12.50    4.40
   1  -8  -7   21.60    2.20
   1   8  -6  354.86   27.40
  -1   8   6  358.26   28.10
   1   8  -6  359.66   25.60
   1   8  -6  317.47   29.20
   1  -8  -6  392.36   29.60
   1  -8  -6  387.96   27.50
   1  -8  -6  372.36   24.60
   1  -8  -6  363.56   24.00
   1  -8  -6  398.36   24.30
   1   8  -5   11.90    4.80
   1   8  -5    7.40    4.30
  -1   8   5   25.40    5.80
   1   8  -5   13.50    3.20
   1   8  -5   11.60    4.80
   1   8  -5   16.40    4.10
  -1   8   5   22.60    5.00
   1   8  -5   23.50    4.80
   1   8  -5   13.00    1.90
   1  -8  -5   16.70    4.30
   1  -8  -5   18.80    5.20
   1  -8  -5   16.20    2.50
  -1  -8   5   19.70    3.20
  -1  -8   5   17.00    5.80
   1  -8  -5   18.80    2.70
  -1  -8   5   10.90    4.70
  -1  -8   5   13.10    6.50
   1  -8  -5   20.20    5.50
  -1  -8   5   16.50    3.00
   1  -8  -5   22.40    4.60
  -1  -8   5   19.90    3.00
  -1  -8   5   18.00    5.40
   1  -8  -5   25.60    6.00
   1  -8  -5   16.40    3.40
   1  -8  -5   14.50    3.70
  -1   8   4  766.82   54.19
   1   8  -4  890.81   53.79
   1   8  -4  807.12   55.39
  -1   8   4  844.32   55.09
  -1   8   4  904.71   53.79
   1   8  -4  829.32   55.99
   1   8  -4  738.73   55.79
  -1   8   4  892.51   55.69
   1   8  -4  789.62   55.59
  -1   8   4  771.02   53.19
   1   8  -4  916.71   54.29
  -1   8   4  882.81   56.79
  -1  -8   4  724.83   56.99
   1  -8  -4  929.21   54.49
  -1  -8   4  828.52   56.19
  -1  -8   4  843.22   56.39
  -1  -8   4  902.11   58.69
  -1  -8   4  747.33   53.39
   1  -8  -4  821.52   52.99
  -1  -8   4  753.32   54.69
  -1  -8   4  819.92   55.89
   1  -8  -4  896.81   55.19
   1  -8  -4  871.41   55.39
   1  -8  -4  886.11   56.69
   1  -8  -4  869.91   61.59
  -1  -8   4  777.52   56.19
  -1   8   3  305.57   23.40
   1   8  -3  355.96   24.00
   1   8  -3  367.86   23.00
   1   8  -3  343.47   24.80
   1   8  -3  361.16   23.30
  -1   8   3  327.37   25.20
  -1   8   3  363.76   24.20
  -1   8   3  340.37   24.50
   1   8  -3  359.06   22.70
  -1   8   3  308.37   22.70
   1   8  -3  362.86   24.30
  -1   8   3  316.67   23.00
   1   8  -3  352.86   24.10
  -1   8   3  347.77   23.20
  -1   8   3  327.47   22.40
  -1  -8   3  386.46   25.30
   1  -8  -3  358.76   25.30
   1  -8  -3  352.56   23.70
   1  -8  -3  344.77   24.40
   1  -8  -3  340.07   22.70
   1  -8  -3  344.67   24.00
   1  -8  -3  303.87   25.00
  -1  -8   3  400.06   25.00
   1  -8  -3  316.37   24.90
  -1  -8   3  380.06   26.00
  -1   8   2  327.57   21.50
  -1   8   2  276.57   20.10
  -1   8   2  297.17   20.80
  -1   8   2  320.97   19.40
  -1   8   2  296.97   19.70
   1   8  -2  272.67   18.80
  -1   8   2  311.17   19.50
   1   8  -2  291.47   20.30
   1   8  -2  316.77   19.90
   1   8  -2  252.47   19.70
  -1   8   2  322.67   19.90
  -1  -8   2  295.97   20.60
  -1  -8   2  284.07   21.40
   1  -8  -2  294.87   20.00
   1  -8  -2  271.57   19.80
   1  -8  -2  255.67   20.20
   1  -8  -2  269.87   21.30
   1  -8  -2  290.77   20.40
  -1  -8   2  285.97   20.80
  -1  -8   2  278.07   21.00
  -1  -8   2  284.57   19.20
  -1  -8   2  303.07   20.00
   1  -8  -2  252.77   21.10
   1  -8  -2  315.37   20.80
  -1   8   1  653.73   41.50
  -1   8   1  661.03   42.40
  -1   8   1  584.24   41.60
   1   8  -1  630.04   40.90
  -1   8   1  649.04   41.50
  -1   8   1  673.33   41.20
  -1   8   1  697.33   41.40
   1   8  -1  617.94   41.20
   1   8  -1  676.33   42.00
   1  -8  -1  617.44   42.70
   1  -8  -1  674.53   42.10
  -1  -8   1  644.44   42.60
   1  -8  -1  617.84   41.60
   1  -8  -1  640.24   41.50
  -1  -8   1  701.13   42.20
   1  -8  -1  620.14   42.90
  -1  -8   1  631.84   42.10
  -1  -8   1  645.44   42.50
   1  -8  -1  593.74   42.40
  -1  -8   1  636.64   42.80
   1   8   0  582.14   42.50
  -1   8   0  678.33   43.00
  -1   8   0  672.53   43.60
   1   8   0  693.23   42.60
  -1   8   0  624.14   44.30
  -1   8   0  683.03   43.00
  -1   8   0  670.03   42.50
   1   8   0  687.43   43.00
  -1  -8   0  642.14   42.90
   1  -8   0  641.74   43.10
  -1  -8   0  664.93   43.60
   1  -8   0  741.83   42.90
   1  -8   0  719.03   44.50
   1  -8   0  694.83   43.80
  -1  -8   0  661.23   44.00
   1  -8   0  685.23   43.50
  -1  -8   0  601.94   43.80
   1   8   1   32.00    2.80
  -1   8  -1   35.00    3.50
   1   8   1   30.10    3.10
   1   8   1   36.30    3.20
   1   8   1   32.60    3.80
  -1   8  -1   35.30    3.10
  -1   8  -1   40.90    3.60
  -1   8  -1   36.90    3.20
  -1   8  -1   34.50    3.40
  -1  -8  -1   26.10    3.70
  -1  -8  -1   25.30    3.70
  -1  -8  -1   28.50    3.50
  -1  -8  -1   33.50    4.30
  -1  -8  -1   27.00    3.60
  -1   8  -2 1437.86   86.89
   1   8   2 1468.05   85.79
  -1   8  -2 1274.27   86.99
  -1   8  -2 1372.16   86.69
   1   8   2 1446.36   87.19
  -1   8  -2 1396.76   86.09
   1   8   2 1270.37   85.99
  -1   8  -2 1389.36   85.69
  -1   8  -2 1363.56   86.99
  -1   8  -2 1480.65   86.59
   1  -8   2 1381.36   87.89
   1  -8   2 1396.36   87.29
  -1  -8  -2 1180.38   87.19
   1  -8   2 1418.86   87.29
  -1  -8  -2 1386.16   87.39
  -1  -8  -2 1244.18   87.79
   1  -8   2 1289.07   85.79
   1  -8   2 1323.47   87.19
  -1  -8  -2 1381.36   86.39
  -1  -8  -2 1209.18   85.49
  -1  -8  -2 1397.46   87.69
  -1  -8  -2 1358.56   87.39
   1   8   3  197.38   14.90
  -1   8  -3  180.88   13.50
  -1   8  -3  162.38   12.50
  -1   8  -3  143.79   13.30
  -1   8  -3  162.28   11.70
  -1   8  -3  163.58   12.70
   1   8   3  194.68   12.00
   1   8   3  159.18   13.30
   1  -8   3  147.39   12.30
  -1  -8  -3  185.88   12.70
  -1  -8  -3  172.68   13.00
   1  -8   3  156.08   14.10
   1  -8   3  166.28   13.80
  -1  -8  -3  181.98   11.80
  -1  -8  -3  185.48   14.20
   1  -8   3  160.08   13.10
   1  -8   3  148.29   11.80
  -1  -8  -3  197.98   14.50
   1  -8   3  172.28   13.60
  -1   8  -4  156.48   13.20
  -1   8  -4  144.29   13.80
  -1   8  -4  138.49   13.40
  -1   8  -4  158.18   12.30
  -1   8  -4  150.88   11.60
  -1   8  -4  147.59   12.60
  -1   8  -4  139.79   11.30
   1   8   4  151.28   13.20
   1   8   4  159.78   14.40
  -1   8  -4  177.98   14.80
  -1  -8  -4  180.38   12.50
  -1  -8  -4  177.78   13.20
  -1  -8  -4  191.78   13.90
  -1  -8  -4  178.58   14.90
  -1  -8  -4  175.88   15.30
  -1  -8  -4  173.78   11.40
   1   8   5    3.70    1.40
  -1   8  -5    2.00    1.40
  -1   8  -5    7.40    4.60
  -1   8  -5    4.00    4.40
  -1   8  -5    2.10    2.50
  -1   8  -5    1.90    2.90
  -1   8  -5    1.80    1.00
  -1   8  -5    2.40    4.30
  -1   8  -5    3.00    8.40
   1   8   5    1.10    3.90
  -1   8  -5   -2.20    4.10
  -1   8  -5    3.50    1.70
  -1   8  -5    1.70    5.50
  -1   8  -5    3.10    3.60
  -1  -8  -5    3.50    1.90
  -1  -8  -5    2.20    1.00
  -1  -8  -5    1.60    2.60
  -1  -8  -5    6.00    4.50
  -1  -8  -5    5.70    3.30
  -1  -8  -5    4.10    1.40
  -1  -8  -5    2.70    4.00
  -1  -8  -5    3.00    2.70
  -1  -8  -5    1.60    1.20
  -1   8  -6  107.29   10.50
  -1   8  -6  106.19    8.30
  -1   8  -6  104.79   10.10
  -1   8  -6   88.99   11.60
   1   8   6  124.79    8.30
  -1   8  -6   94.59    7.90
  -1  -8  -6  118.99    8.40
  -1  -8  -6  116.69    8.90
  -1  -8  -6   97.39   10.90
  -1  -8  -6  103.39   10.00
  -1  -8  -6  113.29    8.10
  -1   8  -7    5.30    3.70
   1   8   7    7.50    1.60
  -1  -8  -7    5.80    1.50
  -1  -8  -7    3.70    4.50
  -1  -8  -7    6.50    2.00
  -1  -8  -7    6.60    1.40
   1   8   8    2.90    1.30
   1   8   8    5.00    1.60
   1  -8   8    4.20    2.20
  -1  -9   8    7.30    2.30
  -1   9   7    2.90    1.50
   1   9  -7   -1.40    2.30
   1  -9  -7    0.00    3.50
   1  -9  -7    0.50    0.80
   1   9  -6   17.90    4.40
  -1   9   6   11.30    4.60
  -1   9   6   15.90    2.60
   1   9  -6   15.80    4.50
  -1  -9   6   20.30    2.60
   1  -9  -6   14.50    2.40
   1  -9  -6   16.80    2.10
   1  -9  -6   19.00    4.80
  -1  -9   6    9.20    5.70
   1   9  -5  570.54   37.50
   1   9  -5  640.24   42.70
   1   9  -5  669.93   39.10
  -1   9   5  570.84   42.30
   1   9  -5  598.24   42.90
   1   9  -5  656.63   41.70
  -1   9   5  593.44   41.50
   1  -9  -5  601.24   38.10
  -1  -9   5  611.74   44.50
   1  -9  -5  641.34   41.00
  -1  -9   5  527.95   38.30
   1  -9  -5  540.25   40.80
   1  -9  -5  615.64   40.70
  -1  -9   5  558.34   42.70
  -1  -9   5  510.35   42.50
  -1  -9   5  562.14   38.90
   1  -9  -5  634.84   44.50
  -1  -9   5  543.05   41.10
   1  -9  -5  672.53   42.90
   1  -9  -5  538.65   37.80
   1  -9  -5  621.44   38.40
   1   9  -4    2.00    2.40
   1   9  -4    1.00    2.60
   1   9  -4    5.20    2.90
  -1   9   4    4.00    2.60
  -1   9   4    3.00    2.50
  -1   9   4    6.70    2.90
   1   9  -4    2.50    2.10
   1   9  -4    4.50    2.50
   1   9  -4    0.90    3.50
   1  -9  -4    4.20    2.60
   1  -9  -4    8.00    3.80
  -1  -9   4    2.80    2.90
  -1  -9   4    2.40    3.80
   1  -9  -4    2.30    2.20
  -1  -9   4    2.50    4.10
  -1  -9   4    1.60    3.00
  -1  -9   4    2.20    1.30
   1  -9  -4    2.20    2.10
   1  -9  -4    2.50    2.80
   1  -9  -4    4.70    1.40
  -1  -9   4    2.10    2.50
  -1  -9   4    1.90    2.60
   1  -9  -4    9.80    3.20
  -1  -9   4    2.80    2.70
  -1  -9   4    4.90    1.70
   1   9  -3  693.93   50.39
  -1   9   3  735.83   48.80
  -1   9   3  731.03   48.50
   1   9  -3  816.62   48.60
  -1   9   3  702.23   49.30
  -1   9   3  792.52   49.20
   1   9  -3  726.53   49.70
   1   9  -3  683.23   49.70
  -1   9   3  746.63   48.20
   1   9  -3  807.72   49.99
  -1   9   3  758.72   50.79
  -1   9   3  703.53   49.90
   1   9  -3  843.92   48.40
  -1   9   3  745.13   51.39
   1  -9  -3  804.12   49.60
  -1  -9   3  768.22   48.80
   1  -9  -3  823.32   50.39
   1  -9  -3  754.82   48.40
  -1  -9   3  707.13   50.99
   1  -9  -3  803.22   52.49
   1  -9  -3  793.12   50.79
  -1  -9   3  675.63   51.69
  -1  -9   3  782.82   49.80
  -1  -9   3  835.42   51.89
  -1  -9   3  829.12   51.09
   1  -9  -3  743.93   51.29
   1  -9  -3  669.83   49.99
   1  -9  -3  722.43   51.69
  -1   9   2  958.50   59.89
  -1   9   2  982.70   61.19
  -1   9   2  978.50   59.79
  -1   9   2  974.60   59.79
   1   9  -2  805.42   59.89
   1   9  -2  930.91   59.49
  -1   9   2  945.21   60.19
  -1   9   2 1011.10   61.69
  -1   9   2  971.10   59.39
   1   9  -2  849.02   59.49
   1  -9  -2 1026.30   61.59
  -1  -9   2  839.52   60.79
   1  -9  -2  937.01   59.09
   1  -9  -2 1011.10   60.89
  -1  -9   2  910.21   59.89
   1  -9  -2  960.00   60.19
  -1  -9   2  880.31   60.59
   1  -9  -2  913.31   61.99
   1  -9  -2  918.51   60.59
  -1  -9   2  867.11   61.69
   1  -9  -2  893.41   61.89
  -1  -9   2  875.71   59.09
  -1   9   1  243.68   16.60
  -1   9   1  238.78   16.80
   1   9  -1  221.68   16.50
  -1   9   1  236.88   17.60
  -1   9   1  233.98   16.40
   1   9  -1  263.07   16.10
   1   9  -1  253.87   17.20
  -1   9   1  237.88   17.10
   1   9  -1  234.68   16.60
  -1   9   1  238.78   16.90
   1  -9  -1  257.97   18.20
   1  -9  -1  232.68   16.70
  -1  -9   1  235.48   18.20
  -1  -9   1  246.18   17.40
  -1  -9   1  264.67   18.00
   1  -9  -1  235.58   17.30
  -1  -9   1  273.37   17.60
   1  -9  -1  215.58   18.10
  -1  -9   1  264.67   16.90
   1  -9  -1  247.38   17.00
   1  -9  -1  227.88   18.10
  -1  -9   1  230.08   17.80
  -1  -9   1  253.27   16.30
   1  -9  -1  244.58   17.40
  -1   9   0  305.47   22.60
   1   9   0  358.16   22.10
  -1   9   0  339.67   22.00
  -1   9   0  331.47   22.50
  -1   9   0  353.16   22.50
  -1   9   0  346.87   22.40
   1   9   0  335.97   22.40
  -1   9   0  339.07   22.10
  -1   9   0  333.97   23.30
   1  -9   0  346.67   24.10
   1  -9   0  368.66   22.90
   1  -9   0  331.87   23.20
  -1  -9   0  303.47   23.40
  -1  -9   0  352.66   23.40
  -1  -9   0  333.27   23.70
  -1  -9   0  297.97   22.90
  -1  -9   0  302.07   23.60
   1  -9   0  349.17   23.20
   1  -9   0  372.96   22.40
  -1  -9   0  306.77   21.90
   1  -9   0  326.57   22.60
  -1  -9   0  348.87   22.60
  -1   9  -1 1496.35   95.09
  -1   9  -1 1648.24   95.19
   1   9   1 1552.14   93.99
  -1   9  -1 1431.76   95.09
   1   9   1 1584.64   94.69
   1   9   1 1631.24   95.99
  -1   9  -1 1525.35   93.89
  -1   9  -1 1572.44   94.39
  -1   9  -1 1542.05   94.59
   1   9   1 1387.46   94.49
  -1   9  -1 1548.65   94.89
  -1  -9  -1 1401.76   96.59
   1  -9   1 1587.74   95.49
  -1  -9  -1 1495.25   96.19
   1  -9   1 1469.05   95.89
  -1  -9  -1 1555.54   95.69
  -1  -9  -1 1335.97   94.09
   1  -9   1 1485.55   94.59
  -1  -9  -1 1412.86   95.39
   1  -9   1 1446.26   95.49
   1  -9   1 1518.15   96.19
  -1  -9  -1 1353.46   95.59
  -1  -9  -1 1475.55   96.09
   1  -9   1 1632.04   97.79
  -1  -9  -1 1343.37   94.79
  -1   9  -2   58.99    6.20
  -1   9  -2   71.59    6.40
  -1   9  -2   69.89    6.00
  -1   9  -2   66.89    5.60
  -1   9  -2   61.09    6.40
   1   9   2   75.09    6.90
  -1   9  -2   61.69    6.10
  -1   9  -2   63.89    5.00
   1   9   2   78.19    5.70
  -1  -9  -2   78.09    6.40
  -1  -9  -2   70.79    7.10
  -1  -9  -2   69.99    7.50
   1  -9   2   61.79    7.10
   1  -9   2   56.49    6.60
   1  -9   2   62.09    5.90
   1  -9   2   65.89    6.80
  -1  -9  -2   81.89    7.30
  -1  -9  -2   70.39    7.70
   1  -9   2   58.59    6.20
  -1  -9  -2   61.09    6.30
  -1  -9  -2   70.49    5.40
   1   9   3   94.69    7.50
  -1   9  -3   96.69    8.20
   1   9   3   94.59    9.10
  -1   9  -3  108.69    7.40
  -1   9  -3   91.19    9.00
  -1   9  -3  103.39    9.10
  -1   9  -3   99.49    8.10
  -1   9  -3   96.99    9.40
  -1   9  -3   99.49    7.10
   1  -9   3  101.49   10.50
   1  -9   3  118.19   10.00
  -1  -9  -3  106.59   10.10
  -1  -9  -3   86.79    9.40
   1  -9   3   92.39    9.00
  -1  -9  -3   95.39    7.40
  -1  -9  -3  103.69    9.50
   1  -9   3   93.59    8.30
   1  -9   3   84.59    9.70
  -1  -9  -3   84.09    8.40
  -1  -9  -3  103.69    9.30
  -1  -9  -3   92.19   10.00
  -1  -9  -3  107.39    8.50
  -1   9  -4   -1.70    2.70
  -1   9  -4    1.60    2.30
  -1   9  -4    2.70    2.80
   1   9   4    1.10    2.40
  -1   9  -4   -0.90    1.20
  -1   9  -4    0.40    2.00
  -1   9  -4    0.90    2.40
  -1  -9  -4    5.50    2.80
  -1  -9  -4    4.10    2.80
  -1  -9  -4    3.20    3.90
  -1  -9  -4    1.70    2.40
  -1  -9  -4    4.10    2.50
  -1  -9  -4    2.50    1.10
  -1  -9  -4    4.00    3.00
  -1  -9  -4    1.80    1.50
  -1   9  -5  264.27   19.50
  -1   9  -5  334.47   23.70
   1   9   5  268.17   22.40
   1   9   5  307.37   19.70
  -1   9  -5  284.67   24.30
  -1   9  -5  289.57   19.90
  -1   9  -5  292.67   24.70
  -1   9  -5  264.87   21.80
  -1   9  -5  274.57   22.20
  -1   9  -5  287.37   20.20
  -1   9  -5  299.07   25.40
  -1   9  -5  296.67   25.60
  -1  -9  -5  286.17   22.10
  -1  -9  -5  333.47   24.80
  -1  -9  -5  286.47   22.50
  -1  -9  -5  263.67   19.40
  -1  -9  -5  307.07   22.90
  -1  -9  -5  309.37   20.10
  -1  -9  -5  342.07   24.10
  -1  -9  -5  302.77   19.80
  -1  -9  -5  307.87   23.60
  -1   9  -6    3.80    4.20
  -1   9  -6    9.40    2.80
  -1   9  -6    7.60    3.40
  -1   9  -6   13.40    2.00
  -1   9  -6    9.60    2.10
   1   9   6   16.80    2.40
  -1  -9  -6   10.00    3.60
  -1  -9  -6    6.70    5.30
  -1  -9  -6   12.30    4.30
  -1  -9  -6   12.50    2.50
  -1  -9  -6   14.80    2.10
  -1  -9  -6   15.50    2.40
   1   9   7    0.60    1.00
  -1   9  -7    0.50    0.70
  -1  -9  -7    5.40    5.00
  -1  -9  -7    1.50    1.00
  -1  -9  -7    1.20    0.90
  -1  -9  -7   -0.80    1.70
   1  -9   8    6.70    1.80
  -1 -10   8    4.70    2.10
   1  10  -7   37.90    6.30
   1 -10  -7   52.39   12.80
   1 -10  -7   49.20    3.60
  -1  10   6    1.10    2.90
   1  10  -6    4.00    2.80
  -1 -10   6   -1.70    5.90
   1 -10  -6    3.80    1.10
   1 -10  -6    2.70    1.50
   1 -10  -6    2.50    3.40
  -1 -10   6    3.80    1.40
   1  10  -5    1.40    3.30
   1  10  -5    2.00    4.70
  -1  10   5   -0.90    3.90
  -1  10   5    6.60    3.10
   1  10  -5   -0.30    2.30
   1  10  -5   -1.60    4.40
   1  10  -5   -2.30    4.00
   1 -10  -5    2.30    1.00
  -1 -10   5   -3.00    2.70
   1 -10  -5    1.40    3.70
  -1 -10   5    2.00    1.40
   1 -10  -5   -1.80    2.60
  -1 -10   5    0.50    4.90
   1 -10  -5    6.30    4.30
   1 -10  -5    2.70    3.60
   1 -10  -5    6.10    1.70
   1 -10  -5    1.70    2.60
   1 -10  -5    5.10    4.40
   1 -10  -5    5.30    1.40
  -1 -10   5    0.90    2.00
   1 -10  -5    3.20    5.10
   1  10  -4  164.58   15.00
  -1  10   4  163.68   14.90
   1  10  -4  151.38   15.30
  -1  10   4  183.68   13.20
   1 -10  -4  186.78   14.50
  -1 -10   4  194.98   13.30
   1 -10  -4  150.48   15.00
  -1 -10   4  162.48   15.70
  -1 -10   4  138.89   16.70
   1 -10  -4  199.28   16.30
  -1 -10   4  196.48   17.00
   1 -10  -4  169.08   14.30
   1 -10  -4  186.58   16.50
  -1 -10   4  189.48   14.60
  -1 -10   4  175.18   15.70
  -1 -10   4  175.88   15.50
   1 -10  -4  171.18   14.70
  -1 -10   4  184.28   15.10
   1 -10  -4  189.28   13.50
   1 -10  -4  178.78   13.70
   1 -10  -4  152.68   11.90
  -1 -10   4  164.88   12.70
   1 -10  -4  181.68   12.30
  -1  10   3  398.76   27.00
  -1  10   3  416.76   30.00
  -1  10   3  401.16   28.90
  -1  10   3  377.26   28.30
  -1  10   3  441.56   28.30
  -1  10   3  419.26   27.50
   1  10  -3  398.96   29.80
   1  10  -3  382.06   29.30
  -1  10   3  391.76   27.70
  -1  10   3  402.66   30.50
   1 -10  -3  460.35   28.80
  -1 -10   3  416.06   28.80
  -1 -10   3  445.56   31.00
   1 -10  -3  457.75   30.10
   1 -10  -3  459.95   29.70
  -1 -10   3  424.66   29.90
  -1 -10   3  375.46   27.30
   1 -10  -3  454.45   30.90
  -1 -10   3  438.66   27.80
   1 -10  -3  467.75   29.00
  -1 -10   3  382.96   31.10
   1 -10  -3  404.96   29.50
   1 -10  -3  407.66   31.30
   1 -10  -3  377.16   27.00
   1 -10  -3  427.86   27.30
   1 -10  -3  445.26   31.20
  -1 -10   3  374.56   30.00
   1  10  -2   11.20    2.10
   1  10  -2    7.40    2.40
  -1  10   2    6.40    1.50
  -1  10   2    7.70    2.80
   1  10  -2    8.90    2.50
   1  10  -2   10.60    1.70
  -1  10   2    5.20    1.80
  -1  10   2    7.90    2.00
  -1  10   2    9.10    2.30
   1  10  -2    5.30    2.10
  -1  10   2    5.40    1.80
  -1  10   2    7.30    2.10
   1  10  -2   10.40    2.50
  -1 -10   2    8.30    3.10
   1 -10  -2    8.80    2.30
  -1 -10   2    9.10    1.80
   1 -10  -2    5.10    3.10
   1 -10  -2    5.70    3.10
  -1 -10   2   10.50    3.20
  -1 -10   2   10.70    2.60
   1 -10  -2    5.60    2.70
   1 -10  -2    8.50    2.40
   1 -10  -2    7.60    2.70
  -1 -10   2    8.90    3.30
  -1 -10   2    5.00    2.30
   1 -10  -2    7.40    3.00
   1 -10  -2    9.60    3.00
   1  10  -1 2457.35  162.28
  -1  10   1 2645.64  161.68
  -1  10   1 2485.25  161.98
  -1  10   1 2590.74  161.48
  -1  10   1 2555.64  163.18
  -1  10   1 2574.24  162.18
  -1  10   1 2467.95  162.48
   1  10  -1 2563.64  161.78
   1  10  -1 2341.07  161.38
  -1 -10   1 2449.45  162.58
   1 -10  -1 2619.14  161.18
   1 -10  -1 2508.55  162.68
  -1 -10   1 2359.16  163.58
   1 -10  -1 2703.23  162.88
   1 -10  -1 2540.45  163.98
   1 -10  -1 2524.05  163.38
  -1 -10   1 2823.92  162.18
   1 -10  -1 2492.75  162.08
  -1 -10   1 2592.44  163.48
  -1 -10   1 2766.02  162.88
   1 -10  -1 2687.53  162.08
  -1 -10   1 2624.64  163.28
  -1 -10   1 2766.22  161.38
   1  10   0  165.88   12.30
  -1  10   0  159.38   12.50
  -1  10   0  170.78   13.50
   1  10   0  189.28   12.30
  -1  10   0  161.48   12.00
  -1  10   0  169.08   12.20
  -1  10   0  166.88   14.10
  -1  10   0  179.88   12.00
  -1  10   0  172.48   12.50
  -1  10   0  163.68   12.90
   1  10   0  185.38   12.70
  -1 -10   0  200.18   13.70
  -1 -10   0  165.38   13.20
  -1 -10   0  194.88   14.20
   1 -10   0  180.48   13.00
  -1 -10   0  183.58   14.10
   1 -10   0  181.68   13.60
   1 -10   0  178.58   13.40
  -1 -10   0  177.88   14.20
   1 -10   0  179.78   13.00
  -1 -10   0  176.98   12.10
   1 -10   0  180.58   12.50
   1 -10   0  170.48   14.20
   1  10   1  583.94   36.60
  -1  10  -1  572.84   36.30
  -1  10  -1  602.94   37.00
  -1  10  -1  534.75   37.00
  -1  10  -1  570.84   35.70
   1  10   1  583.14   35.80
  -1  10  -1  575.04   36.80
   1  10   1  582.84   37.90
  -1  10  -1  538.65   36.90
  -1  10  -1  573.84   36.20
  -1 -10  -1  501.95   36.00
  -1 -10  -1  597.04   37.90
   1 -10   1  588.04   37.40
  -1 -10  -1  524.05   38.70
   1 -10   1  575.24   36.50
  -1 -10  -1  567.24   37.00
   1 -10   1  514.65   37.30
   1 -10   1  583.34   39.60
  -1 -10  -1  562.84   38.30
   1 -10   1  557.94   38.20
  -1 -10  -1  517.25   38.20
  -1 -10  -1  534.65   39.40
  -1 -10  -1  524.55   37.40
   1 -10   1  568.14   38.00
  -1  10  -2   12.90    2.40
  -1  10  -2   12.00    2.40
  -1  10  -2   11.40    1.60
   1  10   2   14.40    3.40
  -1  10  -2   13.40    2.80
  -1  10  -2   15.10    3.40
   1  10   2   14.70    2.40
  -1  10  -2   11.80    2.90
  -1 -10  -2    9.70    3.20
  -1 -10  -2   10.10    2.10
   1 -10   2    6.30    2.50
   1 -10   2   13.50    3.90
   1 -10   2   16.60    3.90
  -1 -10  -2   18.30    4.10
  -1 -10  -2   13.40    3.40
  -1 -10  -2   12.90    3.10
  -1 -10  -2   15.20    4.40
   1 -10   2   11.70    3.30
  -1 -10  -2    7.60    3.60
  -1 -10  -2   10.70    2.50
  -1  10  -3    9.70    2.90
  -1  10  -3    8.10    3.10
   1  10   3    9.20    3.00
  -1  10  -3    7.70    2.70
  -1  10  -3    5.70    1.60
   1  10   3   11.40    2.30
  -1  10  -3    7.90    2.10
  -1  10  -3    8.30    2.70
   1 -10   3    3.30    2.80
   1 -10   3    7.40    3.00
  -1 -10  -3    4.80    2.60
  -1 -10  -3    4.40    3.80
  -1 -10  -3    5.90    3.20
  -1 -10  -3    4.00    2.90
  -1 -10  -3   10.40    2.00
  -1 -10  -3    9.20    3.20
  -1 -10  -3    4.30    1.80
  -1 -10  -3    6.00    1.40
   1 -10   3    1.10    3.10
   1 -10   3   10.00    3.90
   1 -10   3    2.10    3.70
  -1 -10  -3    4.50    2.90
  -1  10  -4   77.89    7.80
  -1  10  -4   81.79    9.50
  -1  10  -4   87.99    8.90
   1  10   4   61.39    8.00
  -1  10  -4   70.79    9.20
  -1  10  -4   81.39    7.50
  -1  10  -4   88.49    7.10
  -1  10  -4   69.09    5.60
  -1  10  -4   84.79    6.10
  -1 -10  -4   70.19    8.00
  -1 -10  -4   61.79    7.30
  -1 -10  -4   76.39    8.90
  -1 -10  -4   65.59    7.10
  -1 -10  -4   71.49    8.40
  -1 -10  -4   68.99    6.00
  -1 -10  -4   67.59    6.00
  -1 -10  -4   69.99    9.40
  -1  10  -5   41.80    9.30
  -1  10  -5   26.50    7.00
  -1  10  -5   37.70    3.80
  -1  10  -5   34.50    4.10
  -1  10  -5   35.10    8.90
  -1  10  -5   31.20    7.20
   1  10   5   42.00    3.80
  -1  10  -5   36.80    9.60
  -1  10  -5   40.50    3.50
  -1  10  -5   23.10    7.40
  -1  10  -5   33.90    4.80
  -1  10  -5   30.20    6.10
   1  10   5   25.10    6.80
  -1 -10  -5   25.70    6.90
  -1 -10  -5   39.80    8.70
  -1 -10  -5   32.70    3.30
  -1 -10  -5   21.50    5.90
  -1 -10  -5   33.00    4.90
   1 -10   5   26.80    4.30
  -1 -10  -5   35.20    6.20
  -1 -10  -5   33.30    3.60
  -1 -10  -5   30.50    6.10
  -1 -10  -5   37.30    6.70
  -1 -10  -5   34.00    4.00
  -1  10  -6    5.20    3.50
   1  10   6    9.20    1.90
  -1  10  -6   10.30    2.00
  -1  10  -6    9.40    4.00
  -1 -10  -6    7.80    1.90
  -1 -10  -6   11.40    4.50
  -1 -10  -6   11.70    2.40
  -1 -10  -6   11.10    1.90
  -1 -10  -7   37.80    3.80
  -1 -10  -7   42.20    3.60
   1  10   8    2.50    1.20
   1 -10   8    1.10    1.20
  -1 -11   8   65.09    7.40
   1  11  -7   11.60    3.50
   1 -11  -7   12.20    4.80
   1  11  -6    8.40    3.30
   1 -11  -6    7.40    1.50
  -1 -11   6    7.60    1.80
   1 -11  -6    6.30    1.60
  -1  11   5  198.28   18.40
   1  11  -5  198.78   19.40
   1  11  -5  232.68   18.80
   1  11  -5  218.48   18.20
  -1  11   5  186.48   18.60
   1 -11  -5  228.38   18.30
   1 -11  -5  243.38   21.10
  -1 -11   5  187.98   15.50
   1 -11  -5  196.38   16.70
   1 -11  -5  239.88   20.30
   1 -11  -5  231.98   15.00
   1 -11  -5  242.28   18.90
   1 -11  -5  234.58   14.70
   1 -11  -5  190.28   18.20
  -1 -11   5  201.38   15.10
   1 -11  -5  254.27   20.80
   1 -11  -5  227.28   15.30
   1  11  -4  184.38   17.20
  -1  11   4  171.48   17.70
  -1  11   4  202.18   18.00
  -1  11   4  201.98   15.40
  -1 -11   4  211.68   17.20
  -1 -11   4  210.08   18.20
   1 -11  -4  202.38   14.20
   1 -11  -4  206.28   17.00
  -1 -11   4  237.58   18.50
   1 -11  -4  216.38   17.60
  -1 -11   4  208.78   16.90
   1 -11  -4  214.58   19.20
  -1 -11   4  210.28   15.00
   1 -11  -4  218.28   16.10
   1 -11  -4  215.58   14.60
   1 -11  -4  186.68   17.90
   1 -11  -4  221.88   15.90
   1 -11  -4  226.38   18.70
  -1 -11   4  224.98   15.40
  -1 -11   4  167.68   19.20
  -1 -11   4  212.88   19.50
  -1 -11   4  173.38   18.00
   1 -11  -4  217.48   17.00
  -1  11   3  472.05   30.30
  -1  11   3  439.96   32.80
  -1  11   3  421.56   30.40
   1  11  -3  488.25   32.80
  -1  11   3  434.56   29.30
  -1  11   3  435.36   32.30
  -1  11   3  431.36   31.10
   1  11  -3  416.96   31.30
   1 -11  -3  414.86   29.00
  -1 -11   3  407.26   29.20
   1 -11  -3  498.95   32.10
  -1 -11   3  438.36   30.70
   1 -11  -3  456.15   30.80
   1 -11  -3  425.36   33.70
  -1 -11   3  460.05   29.70
   1 -11  -3  405.26   31.60
   1 -11  -3  445.56   33.40
   1 -11  -3  466.45   30.90
  -1 -11   3  433.96   32.90
   1 -11  -3  474.55   30.00
  -1 -11   3  424.46   31.80
   1 -11  -3  464.55   33.20
   1 -11  -3  474.25   32.30
   1  11  -2  762.02   48.80
   1  11  -2  677.63   48.90
  -1  11   2  719.63   47.90
  -1  11   2  690.63   49.00
  -1  11   2  717.73   47.90
  -1  11   2  731.13   48.70
  -1  11   2  699.53   48.50
   1  11  -2  759.52   46.80
  -1  11   2  673.43   47.10
   1  11  -2  661.33   48.30
  -1  11   2  737.53   50.29
  -1 -11   2  825.82   48.90
   1 -11  -2  702.53   51.29
   1 -11  -2  757.42   49.10
   1 -11  -2  728.93   47.70
  -1 -11   2  816.22   50.99
  -1 -11   2  825.92   50.09
   1 -11  -2  759.22   50.89
  -1 -11   2  786.92   47.70
   1 -11  -2  743.73   49.90
  -1 -11   2  755.32   50.09
  -1 -11   2  782.52   48.60
   1 -11  -2  687.83   51.19
   1 -11  -2  771.22   48.90
   1 -11  -2  736.13   49.99
  -1 -11   2  752.62   52.29
   1  11  -1    4.40    1.70
  -1  11   1    6.60    2.40
  -1  11   1   11.50    2.70
   1  11  -1    8.10    1.90
  -1  11   1    8.80    2.20
  -1  11   1    5.10    1.90
  -1  11   1   11.20    2.30
   1  11  -1    4.90    1.80
  -1 -11   1    7.70    2.90
   1 -11  -1    6.80    2.30
   1 -11  -1    4.60    2.20
   1 -11  -1    5.10    1.60
  -1 -11   1    9.50    2.70
   1 -11  -1    6.30    2.90
   1 -11  -1    6.80    2.50
   1 -11  -1   11.10    2.60
  -1 -11   1    4.40    3.20
   1 -11  -1    5.20    2.10
  -1 -11   1    8.40    1.80
  -1 -11   1    7.80    2.20
  -1 -11   1   11.40    2.80
  -1 -11   1    8.20    2.60
  -1  11   0 3999.40  252.27
  -1  11   0 3882.51  250.27
   1  11   0 3973.10  250.97
  -1  11   0 3829.52  250.27
  -1  11   0 3883.91  250.87
  -1  11   0 3878.91  249.78
   1  11   0 4148.19  250.47
  -1  11   0 3825.12  251.17
  -1  11   0 3965.50  251.17
  -1  11   0 4042.50  250.87
   1 -11   0 4123.79  252.17
   1 -11   0 4117.89  251.47
  -1 -11   0 4184.88  252.67
   1 -11   0 3981.30  251.37
  -1 -11   0 4319.77  251.47
   1 -11   0 3766.42  253.07
  -1 -11   0 3949.80  250.27
  -1 -11   0 3718.23  252.87
   1 -11   0 4087.39  252.17
   1 -11   0 4028.80  249.97
   1 -11   0 4228.48  250.77
  -1 -11   0 3734.23  251.57
  -1 -11   0 4320.87  252.27
  -1  11  -1  185.18   12.80
  -1  11  -1  161.78   12.80
   1  11   1  184.18   11.80
  -1  11  -1  169.98   12.50
  -1  11  -1  167.48   12.10
  -1  11  -1  169.78   12.00
   1  11   1  179.48   12.40
  -1  11  -1  161.48   12.80
  -1  11  -1  165.38   11.40
  -1 -11  -1  157.08   13.80
   1 -11   1  181.48   13.30
  -1 -11  -1  170.48   14.30
  -1 -11  -1  176.98   14.60
  -1 -11  -1  171.68   13.60
   1 -11   1  160.18   13.60
   1 -11   1  163.38   13.30
   1 -11   1  163.38   15.10
   1 -11   1  158.28   11.60
  -1 -11  -1  188.28   13.10
  -1 -11  -1  158.68   14.90
   1 -11   1  172.58   12.50
  -1 -11  -1  163.68   11.90
  -1 -11  -1  182.28   13.80
   1 -11   1  171.98   14.10
  -1  11  -2 1078.09   71.69
  -1  11  -2 1243.58   72.29
  -1  11  -2 1156.18   72.99
  -1  11  -2 1207.48   71.79
  -1  11  -2 1142.49   72.49
  -1  11  -2  996.60   73.89
  -1  11  -2 1201.98   72.99
  -1  11  -2 1185.48   70.89
   1  11   2 1072.39   71.79
   1  11   2 1163.78   73.79
  -1 -11  -2 1088.39   71.59
   1 -11   2 1071.99   71.09
   1 -11   2 1174.38   74.49
  -1 -11  -2 1043.30   72.69
   1 -11   2 1152.68   73.99
   1 -11   2 1068.79   72.99
  -1 -11  -2 1150.58   74.59
   1 -11   2 1099.29   71.99
  -1 -11  -2  988.20   74.29
  -1 -11  -2 1093.39   75.59
  -1 -11  -2 1146.99   73.59
   1 -11   2 1080.19   74.69
  -1 -11  -2 1215.78   74.99
  -1  11  -3  688.53   47.30
  -1  11  -3  740.63   46.40
  -1  11  -3  669.13   45.00
  -1  11  -3  674.53   47.60
  -1  11  -3  772.62   47.30
  -1  11  -3  716.13   46.40
  -1  11  -3  664.83   47.90
  -1  11  -3  746.83   45.30
   1  11   3  645.14   48.10
   1  11   3  777.12   46.00
  -1 -11  -3  728.03   45.80
   1 -11   3  654.33   48.90
  -1 -11  -3  725.23   48.70
  -1 -11  -3  744.53   47.40
  -1 -11  -3  787.22   49.40
  -1 -11  -3  655.63   45.40
  -1 -11  -3  754.12   49.80
  -1 -11  -3  698.63   49.50
   1 -11   3  636.24   48.60
  -1 -11  -3  671.83   47.50
  -1  11  -4   69.09    7.40
  -1  11  -4   55.59    6.50
  -1  11  -4   51.59    8.40
  -1  11  -4   54.49    5.20
  -1  11  -4   61.09    6.80
  -1  11  -4   66.09    5.50
  -1  11  -4   64.29    6.10
   1  11   4   74.99   13.30
  -1  11  -4   64.69    7.80
  -1  11  -4   62.79    8.20
  -1  11  -4   52.19    8.10
  -1 -11  -4   54.79    5.30
  -1 -11  -4   61.09    5.30
  -1 -11  -4   76.19    8.50
  -1 -11  -4   67.09    6.50
  -1 -11  -4   60.79    7.60
  -1 -11  -4   63.79    8.50
  -1 -11  -4   75.29    7.20
  -1 -11  -4   60.99    8.90
  -1 -11  -4   56.99    7.40
  -1 -11  -4   75.39    9.50
  -1  11  -5   36.90    4.10
  -1  11  -5   41.00    4.60
   1  11   5   51.39    4.20
  -1  11  -5   29.50    5.40
  -1  11  -5   23.20    7.50
  -1  11  -5   40.60    4.00
  -1 -11  -5   52.69    7.40
  -1 -11  -5   41.90    9.70
  -1 -11  -5   47.40    9.80
  -1 -11  -5   38.00    5.70
  -1 -11  -5   50.29    4.50
  -1 -11  -5   49.30    8.00
  -1 -11  -5   53.39    7.80
  -1 -11  -5   52.39    4.80
  -1  11  -6   55.79    4.30
  -1  11  -6   50.89    5.30
  -1  11  -6   38.70    9.10
  -1  11  -6   49.50    7.20
  -1 -11  -6   56.39    4.70
  -1 -11  -6   56.99    5.40
  -1 -11  -6   54.69    5.00
  -1 -11  -6   53.59    6.90
  -1 -11  -6   42.50    8.40
   1  11   7    2.90    1.30
   1  11   7    3.20    1.10
  -1 -11  -7    1.90    1.80
   1  11   8   57.19    4.30
   1 -11   8   47.20    4.70
  -1  12   8   34.70    3.70
   1  12  -7    3.00    2.30
   1  12  -6  187.48   17.00
   1 -12  -6  200.68   13.70
   1 -12  -6  211.58   14.00
   1 -12  -6  220.48   18.00
   1  12  -5   88.19    9.50
   1  12  -5   59.59   11.50
   1 -12  -5   71.49    7.70
   1 -12  -5   66.09    9.10
   1 -12  -5   65.99    5.60
  -1 -12   5   83.79   11.30
   1 -12  -5   79.89   11.70
   1 -12  -5   67.49    8.70
   1 -12  -5   72.49    5.90
   1 -12  -5   81.79   12.70
  -1 -12   5   76.99    6.30
   1 -12  -5   58.89   12.50
  -1  12   4  800.42   49.80
   1  12  -4  683.13   52.19
  -1  12   4  756.22   52.89
   1  12  -4  856.61   52.99
   1 -12  -4  793.92   54.09
   1 -12  -4  730.43   48.40
  -1 -12   4  728.03   49.99
  -1 -12   4  762.12   52.69
   1 -12  -4  763.42   50.59
  -1 -12   4  681.83   52.69
  -1 -12   4  799.12   55.09
   1 -12  -4  773.62   48.80
  -1 -12   4  689.83   51.59
   1 -12  -4  789.22   54.19
  -1 -12   4  719.83   51.29
   1 -12  -4  773.82   52.19
  -1 -12   4  789.62   49.70
  -1 -12   4  696.43   49.00
   1 -12  -4  684.13   51.89
   1 -12  -4  834.92   52.19
   1 -12  -4  792.52   48.90
  -1  12   3    9.90    3.00
  -1  12   3    2.00    4.90
   1  12  -3    3.00    2.50
  -1  12   3   10.60    3.70
   1  12  -3    6.10    2.60
   1 -12  -3   13.60    4.80
   1 -12  -3   11.40    3.70
   1 -12  -3    3.90    2.90
  -1 -12   3    1.90    2.80
  -1 -12   3    4.60    2.60
   1 -12  -3    6.70    4.50
   1 -12  -3   18.00    6.30
  -1 -12   3    1.40    2.40
   1 -12  -3    8.70    2.90
  -1 -12   3    5.70    1.80
  -1 -12   3    4.00    1.70
   1 -12  -3   10.30    2.90
  -1 -12   3    3.20    3.50
   1 -12  -3    8.80    1.80
  -1  12   2  462.35   31.50
  -1  12   2  470.55   30.10
   1  12  -2  470.85   30.90
  -1  12   2  450.55   32.70
  -1  12   2  488.35   31.00
  -1  12   2  446.56   30.00
  -1  12   2  431.46   30.70
  -1 -12   2  414.86   32.90
  -1 -12   2  443.06   30.60
   1 -12  -2  460.75   32.20
   1 -12  -2  444.76   29.70
  -1 -12   2  450.25   31.80
  -1 -12   2  405.16   29.50
   1 -12  -2  413.56   33.50
   1 -12  -2  442.66   33.70
   1 -12  -2  474.05   32.40
  -1 -12   2  430.06   32.00
   1 -12  -2  496.95   33.70
   1 -12  -2  455.05   31.20
   1 -12  -2  447.76   30.90
  -1  12   1  640.14   43.70
  -1  12   1  734.03   49.30
   1  12  -1  713.23   44.70
  -1  12   1  672.93   44.90
  -1  12   1  678.63   44.10
   1  12  -1  658.13   45.00
  -1  12   1  714.33   44.50
   1 -12  -1  656.53   45.10
  -1 -12   1  627.14   45.50
  -1 -12   1  686.23   43.90
   1 -12  -1  649.14   47.30
  -1 -12   1  605.34   46.80
   1 -12  -1  710.33   46.20
   1 -12  -1  649.34   46.30
  -1 -12   1  667.63   48.00
  -1 -12   1  683.43   46.40
  -1 -12   1  720.13   44.90
   1 -12  -1  718.33   44.80
   1 -12  -1  701.43   45.70
   1 -12  -1  718.23   43.90
  -1 -12   1  720.73   45.90
  -1  12   0   75.29    5.70
  -1  12   0   67.39    6.80
   1  12   0   81.69    6.50
  -1  12   0   75.99    7.90
  -1  12   0   82.09    6.80
  -1  12   0   70.29    6.10
  -1  12   0   77.09    6.30
   1  12   0   78.69    6.90
  -1  12   0   70.19    6.50
  -1 -12   0   86.19    6.30
  -1 -12   0   89.29    7.20
   1 -12   0   67.89    7.00
   1 -12   0   80.69    6.00
  -1 -12   0   75.99    7.40
   1 -12   0   75.29    7.70
  -1 -12   0   84.69    8.30
  -1 -12   0   77.79    8.90
   1 -12   0   78.79    7.80
   1 -12   0   81.69    8.80
  -1 -12   0   81.49    9.30
  -1 -12   0   86.99    7.90
   1 -12   0   80.39    7.40
  -1  12  -1   52.89    5.10
  -1  12  -1   45.80    5.10
   1  12   1   51.89    4.50
   1  12   1   54.39    4.90
  -1  12  -1   49.40    4.40
  -1  12  -1   39.80    4.90
  -1  12  -1   45.90    4.30
  -1  12  -1   43.10    3.70
   1 -12   1   47.90    6.40
  -1 -12  -1   55.39    6.80
  -1 -12  -1   46.30    5.80
   1 -12   1   46.40    5.60
  -1 -12  -1   38.60    8.20
   1 -12   1   40.00    8.10
  -1 -12  -1   46.70    5.90
  -1 -12  -1   46.20    5.20
  -1 -12  -1   42.60    6.50
   1 -12   1   46.90    5.80
   1 -12   1   43.70    5.40
   1 -12   1   45.30    5.10
  -1 -12  -1   45.80    8.20
  -1  12  -2  779.22   47.70
   1  12   2  707.23   48.60
  -1  12  -2  741.13   47.60
  -1  12  -2  740.43   49.30
  -1  12  -2  805.92   49.90
   1  12   2  730.33   50.79
  -1  12  -2  826.42   49.10
  -1  12  -2  733.13   49.70
  -1  12  -2  780.92   48.50
  -1  12  -2  704.33   49.80
   1 -12   2  788.22   51.49
  -1 -12  -2  804.42   48.60
  -1 -12  -2  766.52   52.19
   1 -12   2  723.63   47.90
   1 -12   2  706.03   49.90
  -1 -12  -2  782.02   51.99
  -1 -12  -2  736.63   51.29
  -1 -12  -2  770.62   51.19
   1 -12   2  748.93   50.89
   1 -12   2  727.03   51.79
  -1 -12  -2  710.73   51.89
  -1 -12  -2  657.53   49.60
  -1 -12  -2  728.63   53.09
   1  12   3    1.80    3.00
  -1  12  -3    2.40    2.60
  -1  12  -3    2.60    1.20
  -1  12  -3    0.30    2.00
  -1  12  -3    0.90    0.90
  -1  12  -3   -0.20    2.20
   1  12   3    1.80    2.50
  -1  12  -3    2.30    2.20
  -1  12  -3    0.60    2.10
  -1 -12  -3    3.30    3.20
  -1 -12  -3    5.50    4.80
   1 -12   3    5.50    3.10
  -1 -12  -3    2.30    2.70
  -1 -12  -3    2.00    2.10
  -1 -12  -3    0.00    4.90
  -1 -12  -3    0.90    2.30
  -1 -12  -3    1.50    1.10
  -1 -12  -3    1.10    3.00
   1 -12   3    4.30    3.50
  -1 -12  -3    3.90    4.20
  -1  12  -4  996.70   75.09
  -1  12  -4 1182.98   71.59
  -1  12  -4 1027.40   70.89
  -1  12  -4 1098.39   72.89
   1  12   4  973.50   74.49
  -1  12  -4 1056.89   77.79
  -1  12  -4 1222.48   72.39
   1  12   4 1052.19   71.29
  -1  12  -4 1186.98   71.39
  -1 -12  -4  996.20   71.19
  -1 -12  -4 1002.40   74.79
  -1 -12  -4 1272.27   76.19
  -1 -12  -4 1242.18   77.89
  -1 -12  -4 1144.49   71.59
  -1 -12  -4 1043.80   73.69
  -1 -12  -4 1206.78   76.99
  -1 -12  -4 1206.48   71.99
  -1 -12  -4 1263.37   77.69
  -1 -12  -4 1209.18   74.69
  -1  12  -5   86.19    6.60
   1  12   5   67.89   14.20
  -1  12  -5   71.69    9.70
  -1  12  -5   90.59    8.00
   1  12   5   87.69    6.70
  -1  12  -5   91.79    8.60
  -1 -12  -5   88.19   10.10
  -1 -12  -5   92.79    9.30
  -1 -12  -5   95.79    7.60
  -1 -12  -5   85.89    6.80
  -1 -12  -5   90.69    7.30
   1  12   6   32.30    3.20
  -1  12  -6   27.00    5.30
  -1  12  -6   39.10    3.00
  -1 -12  -6   37.90    4.50
  -1 -12  -6   26.80    6.40
  -1 -12  -6   40.50    4.00
  -1 -12  -6   28.30    5.90
  -1 -12  -6   33.80    4.00
   1  12   7    0.30    1.30
  -1 -12  -7    0.50    1.10
  -1 -12  -7   -0.40    0.80
   1  13  -7   14.00    4.30
   1  13  -6    1.20    3.70
   1 -13  -6    3.50    1.10
   1 -13  -6    8.70    4.20
   1  13  -5   11.50    7.30
   1  13  -5   13.50    3.90
  -1 -13   5   13.60    3.20
  -1 -13   5   12.60    2.30
  -1 -13   5   12.60    8.10
   1 -13  -5    4.70    3.90
   1 -13  -5    5.90    4.30
   1 -13  -5    7.30    2.30
   1  13  -4   13.30    4.80
   1  13  -4   14.80    4.10
  -1  13   4   18.30    5.40
  -1  13   4    8.80    3.70
   1  13  -4    6.30    3.90
   1  13  -4    9.80    4.00
   1 -13  -4   15.60    2.40
  -1 -13   4   12.70    5.20
  -1 -13   4   16.40    3.90
   1 -13  -4   13.60    2.10
   1 -13  -4   11.70    5.30
  -1 -13   4   13.90    2.80
  -1 -13   4   13.60    6.90
  -1 -13   4   14.50    6.30
   1 -13  -4   24.80    5.10
   1 -13  -4   13.50    5.20
  -1 -13   4   10.30    5.50
  -1 -13   4   12.30    4.90
  -1 -13   4   14.10    8.00
   1 -13  -4   14.60    5.60
   1 -13  -4   11.60    3.10
   1 -13  -4   11.40    5.70
   1 -13  -4   13.10    6.90
   1 -13  -4   13.80    3.70
   1 -13  -4   13.10    6.30
  -1 -13   4   19.80    5.90
   1  13  -3   19.70    4.70
   1  13  -3   26.50    5.10
  -1  13   3   25.40    4.30
  -1  13   3   14.60    4.70
  -1 -13   3   17.80    5.70
  -1 -13   3   18.10    5.20
  -1 -13   3   26.30    3.50
   1 -13  -3   29.10    4.60
   1 -13  -3   25.20    3.10
  -1 -13   3   29.20    4.50
   1 -13  -3   20.30    6.40
  -1 -13   3   15.80    4.60
   1 -13  -3   30.70    7.00
   1 -13  -3   26.10    8.40
  -1 -13   3   25.40    7.50
  -1 -13   3   21.80    4.80
  -1 -13   3   22.30    3.30
   1 -13  -3   21.90    4.80
   1 -13  -3   22.50    5.70
   1 -13  -3   31.60    6.60
   1 -13  -3   26.00    3.50
   1  13  -2  354.96   23.40
  -1  13   2  319.67   23.30
  -1  13   2  307.97   22.20
  -1  13   2  327.27   23.30
  -1  13   2  298.87   23.70
  -1  13   2  305.57   25.00
   1 -13  -2  291.77   21.60
   1 -13  -2  334.37   24.80
  -1 -13   2  364.66   24.70
  -1 -13   2  317.27   25.10
  -1 -13   2  345.17   21.90
   1 -13  -2  346.47   24.90
  -1 -13   2  313.37   25.70
  -1 -13   2  359.96   22.10
  -1 -13   2  315.87   24.50
   1 -13  -2  331.17   26.80
   1 -13  -2  294.87   31.30
   1 -13  -2  309.67   26.40
  -1  13   1   28.10    5.70
   1  13  -1   35.60    4.20
  -1  13   1   26.40    4.00
  -1  13   1   30.40    4.00
   1  13  -1   36.50    4.30
  -1  13   1   26.40    4.00
  -1  13   1   28.00    3.00
  -1  13   1   25.10    3.40
   1 -13  -1   32.80    6.70
  -1 -13   1   38.10    3.50
   1 -13  -1   34.50    6.00
  -1 -13   1   38.70    5.20
   1 -13  -1   31.50    3.30
  -1 -13   1   33.80    6.50
  -1 -13   1   35.30    5.30
  -1 -13   1   31.80    4.70
   1 -13  -1   29.70    5.50
   1 -13  -1   31.20    3.40
   1 -13  -1   25.60    4.00
   1 -13  -1   27.30    4.20
  -1 -13   1   34.70    6.30
   1  13   0 1323.87   79.19
  -1  13   0 1201.88   78.79
  -1  13   0 1249.38   80.09
  -1  13   0 1187.68   79.89
  -1  13   0 1299.97   79.79
   1  13   0 1171.38   79.69
  -1  13   0 1217.08   78.19
  -1  13   0 1184.68   78.69
  -1  13   0 1128.99   79.29
   1 -13   0 1271.57   80.59
   1 -13   0 1316.27   81.29
  -1 -13   0 1267.37   80.79
   1 -13   0 1155.58   80.19
  -1 -13   0 1159.68   81.59
   1 -13   0 1214.78   82.59
  -1 -13   0 1165.68   82.89
  -1 -13   0 1362.66   81.99
   1 -13   0 1292.67   78.59
   1 -13   0 1310.37   81.59
   1 -13   0 1283.87   79.39
  -1 -13   0 1200.88   80.59
  -1 -13   0 1321.47   80.09
  -1  13  -1   15.20    2.60
  -1  13  -1   13.00    1.70
  -1  13  -1   17.80    2.80
   1  13   1   14.70    3.00
   1  13   1   10.00    2.50
  -1  13  -1    9.90    2.70
  -1 -13  -1   10.30    5.00
  -1 -13  -1   13.80    2.60
   1 -13   1   10.30    3.40
  -1 -13  -1   11.00    3.20
  -1 -13  -1    3.80    3.20
   1 -13   1    6.20    2.80
   1 -13   1   11.10    2.80
   1 -13   1   11.70    2.10
  -1 -13  -1   13.00    3.90
  -1 -13  -1   11.40    4.10
   1 -13   1   11.50    4.80
  -1 -13  -1    9.10    1.90
   1  13   2  103.99    9.70
  -1  13  -2  125.39   10.80
   1  13   2  121.39   11.90
  -1  13  -2  129.19   10.10
  -1  13  -2  114.89    8.60
  -1  13  -2  122.09    9.50
  -1  13  -2  111.89   10.20
  -1  13  -2  119.79    8.90
  -1  13  -2  131.09   11.30
  -1  13  -2  126.69   11.40
   1 -13   2  109.49    8.90
   1 -13   2  126.09   12.80
   1 -13   2  134.39   11.90
  -1 -13  -2  132.39   13.30
  -1 -13  -2  122.59   11.10
  -1 -13  -2  124.59    9.50
   1 -13   2  146.69   12.90
  -1 -13  -2  140.69   13.20
  -1 -13  -2  140.69   12.20
   1 -13   2  122.89    9.40
   1 -13   2  112.89   11.20
   1 -13   2  122.39   10.50
  -1 -13  -2  129.49    9.90
  -1 -13  -2  138.19   12.50
  -1 -13  -2  123.29   14.50
  -1  13  -3    7.30    3.40
   1  13   3    1.10    3.10
  -1  13  -3    5.50    2.30
  -1  13  -3    6.00    1.60
   1  13   3   -2.50    3.40
  -1  13  -3    5.30    2.90
  -1  13  -3    6.70    3.80
  -1  13  -3    5.60    2.70
  -1  13  -3    3.00    1.10
  -1  13  -3    8.30    1.40
  -1  13  -3    6.90    2.30
  -1 -13  -3    4.70    1.40
  -1 -13  -3    5.30    3.80
  -1 -13  -3    2.20    3.30
   1 -13   3   10.40    4.00
  -1 -13  -3   12.50    3.50
  -1 -13  -3   10.40    5.20
   1 -13   3    4.10    7.80
  -1 -13  -3    5.00    4.30
  -1 -13  -3    4.80    5.90
  -1 -13  -3    3.30    6.70
  -1  13  -4  509.65   40.80
  -1  13  -4  612.24   38.00
  -1  13  -4  522.15   37.50
  -1  13  -4  668.83   42.00
  -1  13  -4  507.55   41.80
  -1  13  -4  621.14   38.30
  -1  13  -4  629.04   39.00
  -1  13  -4  553.64   39.60
  -1 -13  -4  615.64   41.70
  -1 -13  -4  610.24   45.00
  -1 -13  -4  594.04   38.50
  -1 -13  -4  624.24   44.20
  -1 -13  -4  504.75   41.70
  -1 -13  -4  589.24   40.70
  -1 -13  -4  627.14   38.90
  -1 -13  -4  652.03   45.20
  -1 -13  -4  539.15   38.10
  -1 -13  -4  666.83   43.50
   1  13   5   36.10    3.90
  -1  13  -5   45.70    7.20
  -1  13  -5   49.80    7.90
  -1  13  -5   48.00    4.30
  -1  13  -5   47.50    3.80
  -1 -13  -5   43.00    4.40
  -1 -13  -5   45.50    6.20
  -1 -13  -5   40.80    4.10
  -1 -13  -5   44.00    6.10
  -1 -13  -5   44.30    7.80
  -1 -13  -5   44.30    5.90
  -1  13  -6    2.10    2.50
   1  13   6    0.80    1.20
  -1 -13  -6    5.20    4.20
  -1 -13  -6   -6.30    3.80
  -1 -13  -6    2.10    2.20
  -1 -13  -6    4.70    1.40
  -1 -13  -6   -2.60    5.10
   1  13   7    0.10    1.00
  -1 -13  -7    0.50    0.70
  -1 -13  -7   -0.60    1.50
   1  14  -7    2.80    2.10
  -1  14   7    1.50    1.50
   1  14  -6    1.60    2.00
   1 -14  -6    2.10    0.90
   1  14  -5    3.20    2.50
   1 -14  -5    1.00    4.10
  -1 -14   5    8.80    4.20
   1 -14  -5    2.80    1.30
   1 -14  -5    1.70    1.00
  -1  14   4   88.29   11.60
   1  14  -4   95.49    9.40
   1  14  -4  111.29   11.20
   1  14  -4   95.69   10.90
  -1  14   4   91.69   10.40
   1  14  -4  118.29   12.20
  -1 -14   4  101.09    8.10
   1 -14  -4   97.29    7.90
  -1 -14   4   83.79   11.70
  -1 -14   4   75.79   10.40
  -1 -14   4   82.79    7.50
   1 -14  -4  104.69   13.00
  -1 -14   4   88.89   13.10
   1 -14  -4   93.19    7.20
   1 -14  -4  107.79   14.80
   1 -14  -4  110.59   15.10
  -1 -14   4   91.29    8.50
   1 -14  -4   88.39   12.40
   1 -14  -4  102.29    7.50
   1 -14  -4   86.99    9.50
   1 -14  -4   88.49   11.90
  -1 -14   4   98.29   15.60
  -1 -14   4  113.79   14.40
   1  14  -3    6.40    3.10
   1  14  -3    9.00    2.90
  -1  14   3    7.40    4.20
  -1  14   3    6.90    2.80
   1  14  -3    9.70    4.40
  -1 -14   3   18.80    4.70
   1 -14  -3    7.20    5.60
   1 -14  -3    5.50    2.70
  -1 -14   3    8.10    3.70
   1 -14  -3   10.00    5.30
   1 -14  -3    2.90    4.10
   1 -14  -3    9.70    3.70
   1 -14  -3    4.60    5.80
  -1 -14   3   13.30    2.50
  -1 -14   3   17.70    4.30
  -1 -14   3    7.50    5.60
  -1 -14   3    8.90    4.40
   1  14  -2  162.88   12.80
  -1  14   2  155.48   12.90
  -1  14   2  159.78   12.10
  -1  14   2  154.18   14.70
  -1 -14   2  145.39   13.50
   1 -14  -2  171.78   15.90
  -1 -14   2  134.99   14.70
   1 -14  -2  164.18   13.20
   1 -14  -2  160.78   13.00
   1 -14  -2  166.28   11.50
   1 -14  -2  148.59   16.10
   1 -14  -2  143.19   11.00
   1 -14  -2  151.88   14.00
   1 -14  -2  150.28   14.10
  -1 -14   2  157.88   12.60
  -1 -14   2  151.08   11.30
  -1 -14   2  131.89   13.40
  -1 -14   2  141.79   11.00
  -1 -14   2  156.28   14.70
  -1  14   1   11.90    3.00
  -1  14   1   10.10    4.00
   1  14  -1   12.90    3.10
  -1  14   1   15.10    2.80
  -1  14   1   12.70    3.60
  -1  14   1   10.30    3.00
   1  14  -1   19.20    3.90
  -1  14   1   13.30    4.30
  -1  14   1    9.80    2.90
   1 -14  -1   13.70    3.60
   1 -14  -1   12.10    4.70
   1 -14  -1   16.90    2.60
   1 -14  -1   12.40    3.70
  -1 -14   1   11.50    3.90
  -1 -14   1   13.60    2.50
  -1 -14   1   14.80    3.20
  -1 -14   1   12.10    3.30
   1 -14  -1   12.50    3.00
   1 -14  -1   13.20    2.40
   1 -14  -1   19.20    4.30
   1 -14  -1   17.90    4.70
  -1 -14   1   15.10    2.60
  -1 -14   1   12.00    3.50
  -1 -14   1   14.40    5.90
  -1 -14   1   13.90    3.90
  -1  14   0  314.67   21.70
  -1  14   0  330.77   22.40
  -1  14   0  304.57   23.50
  -1  14   0  321.17   23.20
  -1  14   0  333.87   23.90
   1  14   0  308.77   23.40
  -1  14   0  335.27   21.80
  -1  14   0  356.46   23.60
  -1  14   0  323.47   22.50
  -1 -14   0  359.46   25.70
  -1 -14   0  321.47   26.20
   1 -14   0  350.66   23.20
  -1 -14   0  316.67   22.30
  -1 -14   0  367.16   22.70
  -1 -14   0  345.47   24.60
   1 -14   0  329.67   22.00
   1 -14   0  351.26   22.30
   1 -14   0  302.97   25.90
  -1 -14   0  355.26   23.70
   1 -14   0  328.87   24.80
  -1 -14   0  317.27   24.40
  -1 -14   0  340.67   25.80
   1 -14   0  345.27   24.50
   1 -14   0  349.47   25.50
   1 -14   0  340.97   24.20
  -1  14  -1    8.80    2.20
  -1  14  -1    4.50    2.20
  -1  14  -1    4.70    1.40
  -1  14  -1    2.60    2.10
  -1  14  -1    7.00    1.60
  -1  14  -1    6.70    2.60
   1  14   1    5.70    2.40
  -1  14  -1    8.90    3.00
  -1 -14  -1    9.50    3.10
   1 -14   1   10.30    3.90
  -1 -14  -1    2.20    1.90
   1 -14   1    3.80    4.10
  -1 -14  -1    5.70    1.80
  -1 -14  -1    5.50    1.70
  -1 -14  -1    8.30    3.40
   1 -14   1   13.80    3.40
   1 -14   1   12.40    3.50
  -1 -14  -1   -2.10    4.10
  -1 -14  -1    6.30    3.00
  -1 -14  -1    7.20    3.80
   1 -14   1   10.50    4.00
  -1  14  -2  467.85   30.30
  -1  14  -2  442.56   29.10
  -1  14  -2  432.06   32.00
  -1  14  -2  489.45   32.00
  -1  14  -2  486.45   29.40
   1  14   2  438.96   30.90
  -1  14  -2  507.65   31.00
  -1  14  -2  454.65   31.30
  -1  14  -2  395.86   31.40
  -1 -14  -2  423.96   30.20
   1 -14   2  426.96   34.00
  -1 -14  -2  510.25   35.60
  -1 -14  -2  432.26   35.20
   1 -14   2  405.56   32.30
   1 -14   2  435.56   29.40
  -1 -14  -2  449.66   33.40
   1 -14   2  433.56   33.60
  -1 -14  -2  484.65   32.50
  -1 -14  -2  487.45   35.20
   1 -14   2  438.26   32.90
  -1 -14  -2  479.05   33.90
  -1 -14  -2  468.65   36.60
  -1  14  -3  379.06   25.90
  -1  14  -3  338.87   27.30
  -1  14  -3  369.06   28.30
  -1  14  -3  399.56   25.60
  -1  14  -3  385.76   25.10
  -1  14  -3  386.16   26.30
  -1  14  -3  360.56   27.50
  -1  14  -3  390.96   28.30
  -1  14  -3  376.66   27.10
  -1  14  -3  338.67   24.60
  -1 -14  -3  420.96   26.40
  -1 -14  -3  413.16   26.00
  -1 -14  -3  428.46   31.40
  -1 -14  -3  345.17   25.40
  -1 -14  -3  391.36   32.50
   1 -14   3  349.37   29.30
  -1 -14  -3  410.96   28.50
  -1 -14  -3  434.36   34.30
  -1 -14  -3  399.06   30.10
  -1  14  -4   37.80    7.20
  -1  14  -4   47.00   11.60
  -1  14  -4   49.50    4.20
  -1  14  -4   49.00    4.70
  -1  14  -4   61.59    8.50
  -1 -14  -4   39.60    8.20
  -1 -14  -4   54.29    9.80
  -1 -14  -4   69.99   13.30
  -1 -14  -4   58.49    5.70
  -1 -14  -4   58.19    7.60
  -1 -14  -4   62.99   13.70
  -1 -14  -4   59.29    5.00
  -1 -14  -4   45.90   11.90
  -1 -14  -4   57.79    5.20
  -1 -14  -4   52.59    7.00
  -1  14  -5   28.30    2.70
  -1  14  -5   23.00    5.60
  -1 -14  -5   31.60    3.30
  -1 -14  -5   35.00    5.80
  -1 -14  -5   15.80    6.10
  -1 -14  -5   28.90    3.50
  -1 -14  -5   26.80    3.80
  -1 -14  -5   30.60    7.20
   1  14   6    9.70    2.20
  -1  14  -6    7.60    3.30
  -1 -14  -6   10.80    2.00
  -1 -14  -6    8.80    1.80
  -1 -14  -6    6.20    2.30
   1  14   7    2.20    1.60
   1  15  -7    3.50    2.20
  -1  15   7    3.40    1.70
   1  15  -6   11.30    3.10
   1 -15  -6   13.50    1.70
   1  15  -5  151.38   13.70
  -1 -15   5  177.38   11.60
   1 -15  -5  158.38   11.50
   1 -15  -5  165.08   11.30
   1  15  -4   13.00    5.20
  -1  15   4   11.90    5.40
   1  15  -4   12.70    4.80
   1  15  -4   12.40    3.70
  -1 -15   4    8.90    2.10
   1 -15  -4   13.40    2.50
  -1 -15   4    4.80    6.00
  -1 -15   4    8.20    5.20
   1 -15  -4   16.70    7.20
   1 -15  -4    8.30    4.40
  -1 -15   4    8.30    2.10
  -1 -15   4    7.10    7.90
   1 -15  -4    9.40    9.40
  -1 -15   4    9.60    4.90
  -1 -15   4    3.50    2.50
  -1  15   3  310.47   27.30
   1  15  -3  359.66   26.10
   1  15  -3  373.76   24.50
  -1  15   3  346.37   24.70
  -1 -15   3  308.47   27.00
  -1 -15   3  349.96   23.10
   1 -15  -3  308.97   26.80
  -1 -15   3  333.97   22.80
   1 -15  -3  376.06   27.10
   1 -15  -3  314.67   22.50
  -1 -15   3  301.17   28.50
   1 -15  -3  359.56   30.00
   1 -15  -3  348.67   23.20
  -1 -15   3  355.76   28.40
   1 -15  -3  343.17   22.80
   1 -15  -3  363.76   25.20
  -1 -15   3  366.66   25.30
   1 -15  -3  329.57   25.20
  -1 -15   3  301.47   26.40
  -1  15   2   42.10    5.90
   1  15  -2   45.90    6.10
   1  15  -2   47.20    5.00
   1 -15  -2   38.40    5.60
   1 -15  -2   41.90    6.30
  -1 -15   2   33.80    4.00
  -1 -15   2   38.10    4.30
  -1 -15   2   41.20    6.80
  -1 -15   2   43.30    5.70
  -1 -15   2   28.20    6.20
   1 -15  -2   39.10    8.40
   1 -15  -2   52.29    8.10
   1 -15  -2   48.90    8.50
   1 -15  -2   40.60    4.40
  -1 -15   2   37.70   10.10
   1 -15  -2   30.30    3.60
   1 -15  -2   37.60    4.20
  -1  15   1  233.58   20.10
  -1  15   1  258.47   19.60
   1  15  -1  304.67   20.20
  -1  15   1  252.37   21.30
   1  15  -1  259.57   20.10
  -1 -15   1  302.37   22.50
   1 -15  -1  249.28   21.40
   1 -15  -1  264.87   19.60
   1 -15  -1  255.17   20.70
   1 -15  -1  271.57   18.70
  -1 -15   1  280.57   23.80
  -1 -15   1  289.97   18.80
  -1 -15   1  310.47   20.30
   1 -15  -1  236.08   22.60
   1 -15  -1  268.07   20.70
   1 -15  -1  265.27   21.90
  -1 -15   1  309.17   19.00
  -1 -15   1  293.47   23.20
  -1 -15   1  276.07   21.50
   1 -15  -1  253.47   18.40
   1  15   0  879.11   59.69
  -1  15   0  875.31   60.29
  -1  15   0  853.41   59.39
  -1  15   0  949.51   59.69
  -1  15   0  894.11   58.39
  -1  15   0  857.71   57.59
  -1 -15   0  996.40   58.79
  -1 -15   0  827.82   62.69
   1 -15   0  891.81   61.19
   1 -15   0  919.31   60.39
   1 -15   0  961.80   60.89
   1 -15   0  924.11   57.99
  -1 -15   0  907.31   60.99
   1 -15   0  957.70   58.19
   1 -15   0  905.41   59.19
  -1 -15   0  969.70   59.89
  -1 -15   0  900.71   62.39
   1 -15   0  865.71   61.79
  -1 -15   0  896.21   58.39
  -1 -15   0  929.71   61.99
  -1  15  -1  638.54   44.20
  -1  15  -1  645.84   41.50
  -1  15  -1  604.04   43.80
  -1  15  -1  659.13   43.90
  -1  15  -1  630.04   42.50
   1  15   1  623.34   43.60
  -1  15  -1  633.44   41.70
  -1  15  -1  584.24   43.10
  -1  15  -1  686.03   42.80
  -1 -15  -1  694.03   45.60
   1 -15   1  651.33   42.50
  -1 -15  -1  659.63   42.50
  -1 -15  -1  666.03   46.20
   1 -15   1  631.94   44.70
   1 -15   1  640.64   43.10
  -1 -15  -1  674.03   48.60
  -1 -15  -1  716.53   47.40
  -1 -15  -1  721.73   45.70
   1 -15   1  570.54   46.80
  -1 -15  -1  725.13   43.00
   1 -15   1  619.64   45.80
   1 -15   1  607.54   44.30
   1 -15   1  650.93   45.70
  -1 -15  -1  705.73   44.60
   1 -15   1  637.04   41.80
  -1  15  -2   99.49    9.10
   1  15   2  115.19    9.80
  -1  15  -2  117.99    9.80
  -1  15  -2  108.09    9.00
  -1  15  -2  101.09   10.10
  -1  15  -2  105.29    7.70
  -1  15  -2  100.09    7.50
  -1  15  -2  110.89    8.10
  -1  15  -2  111.49   10.50
  -1  15  -2  106.79   10.20
  -1  15  -2  110.29   10.00
  -1  15  -2  118.89   10.90
   1 -15   2  105.69   11.10
   1 -15   2  103.59   12.50
  -1 -15  -2  138.79   15.90
  -1 -15  -2  131.99   11.40
  -1 -15  -2  126.19    9.10
  -1 -15  -2  102.29    8.50
   1 -15   2  106.69    8.30
   1 -15   2   96.39    7.80
   1  15   3   84.59    7.60
  -1  15  -3   83.59    6.20
  -1  15  -3   88.69    9.80
  -1  15  -3   92.29    6.70
  -1  15  -3   91.39    9.10
  -1 -15  -3   96.19   12.50
  -1 -15  -3   76.89    7.00
  -1 -15  -3   92.29   13.50
   1 -15   3   80.49    6.60
  -1 -15  -3  105.09   12.90
   1 -15   3   84.79   10.50
  -1 -15  -3   73.09   10.80
  -1 -15  -3   92.39    7.60
  -1 -15  -3   96.59   17.10
  -1  15  -4   24.20    2.50
  -1  15  -4   26.60    3.80
   1  15   4   29.20    3.50
  -1  15  -4   16.60    4.30
  -1  15  -4   19.80    6.90
  -1 -15  -4   16.80    4.50
  -1 -15  -4   48.20   13.90
  -1 -15  -4   15.90    8.00
  -1 -15  -4   25.60    3.00
  -1 -15  -4   14.80   10.00
  -1 -15  -4   19.70    4.90
  -1  15  -5   16.30    2.00
   1  15   5   17.40    3.20
  -1 -15  -5   14.60    4.70
  -1 -15  -5   19.00    2.70
  -1 -15  -5   18.80    2.90
   1  15   6    9.10    2.00
  -1  15  -6    4.50    3.30
  -1 -15  -6    9.40    3.70
  -1 -15  -6   10.80    2.10
   1  15   7    3.40    1.20
   1  16  -7   74.79    7.10
  -1  16   7  101.59    6.70
   1  16  -6    7.40    2.60
   1  16  -5   29.00    4.60
  -1 -16   5   21.50    2.90
   1  16  -4    8.90    3.10
   1 -16  -4    7.70    1.50
  -1 -16   4   11.30    2.10
  -1 -16   4   12.90    2.90
   1 -16  -4    9.40    2.50
  -1 -16   4    7.10    7.00
  -1 -16   4    4.90    4.90
  -1 -16   4    5.30    3.00
   1 -16  -4    5.40    3.60
  -1  16   3  526.75   44.10
   1  16  -3  592.94   42.30
   1  16  -3  625.84   40.50
  -1  16   3  561.94   40.90
   1 -16  -3  553.94   43.90
   1 -16  -3  617.34   39.50
   1 -16  -3  653.93   41.80
  -1 -16   3  678.93   45.10
   1 -16  -3  579.44   46.40
   1 -16  -3  656.43   43.60
   1 -16  -3  634.34   47.00
  -1 -16   3  578.84   44.00
  -1 -16   3  538.85   45.30
  -1 -16   3  646.14   39.50
   1 -16  -3  574.44   41.50
   1 -16  -3  580.54   38.70
  -1 -16   3  541.25   43.10
  -1 -16   3  584.04   39.00
  -1 -16   3  632.44   39.80
  -1 -16   3  618.64   45.20
  -1  16   2    3.80    2.70
  -1  16   2    3.80    4.40
   1  16  -2    7.40    3.70
   1  16  -2    3.80    2.10
  -1 -16   2    0.60    2.50
  -1 -16   2    6.10    1.80
   1 -16  -2    9.30    5.10
   1 -16  -2   -0.90    4.70
  -1 -16   2   -4.00    4.00
  -1 -16   2    1.90    1.30
   1 -16  -2    6.60    2.10
   1 -16  -2   -0.30    2.70
   1 -16  -2    3.60    1.60
   1 -16  -2    2.30    1.30
  -1 -16   2    0.80    1.10
  -1 -16   2    4.90    3.50
   1 -16  -2    2.20    4.90
  -1 -16   2    4.70    3.80
   1 -16  -2    5.00    5.40
   1 -16  -2    7.00    3.90
  -1 -16   2    0.80    2.40
   1  16  -1 2279.37  159.18
  -1  16   1 2446.16  158.68
   1  16  -1 2810.72  159.58
   1 -16  -1 2686.33  157.78
  -1 -16   1 2400.56  162.68
  -1 -16   1 2697.93  162.38
   1 -16  -1 2578.24  157.48
  -1 -16   1 2263.27  157.28
  -1 -16   1 2624.14  161.38
   1 -16  -1 2545.25  160.58
   1 -16  -1 2540.85  159.08
   1 -16  -1 2369.36  160.08
   1 -16  -1 2375.26  163.78
   1 -16  -1 2488.25  161.68
  -1 -16   1 2711.73  157.88
  -1 -16   1 2605.94  161.18
  -1 -16   1 2283.67  162.98
   1 -16  -1 2312.17  157.08
  -1  16   0   21.70    4.70
   1  16   0   37.80    5.80
   1  16   0   30.50    5.20
  -1 -16   0   37.40    8.10
   1 -16   0   19.80    6.40
   1 -16   0   25.80    7.50
   1 -16   0   31.30    4.00
  -1 -16   0   32.70    4.80
   1 -16   0   30.80    5.70
   1 -16   0   41.20    7.40
  -1 -16   0   40.00    5.90
  -1 -16   0   32.70    3.50
   1 -16   0   26.40    3.40
  -1 -16   0   37.80    6.30
  -1 -16   0   36.20    4.00
   1 -16   0   30.20    5.30
   1 -16   0   24.90    5.30
   1 -16   0   35.80    3.70
  -1 -16   0   35.10   10.40
  -1 -16   0   30.70    5.80
  -1 -16   0   34.00    4.20
   1  16   1 1495.45  103.09
  -1  16  -1 1621.54  103.99
  -1  16  -1 1745.43  103.59
  -1  16  -1 1661.53  106.59
  -1  16  -1 1600.24  100.49
   1 -16   1 1431.36  105.99
  -1 -16  -1 1634.14  106.99
  -1 -16  -1 1450.25  101.19
  -1 -16  -1 1640.14  104.99
  -1 -16  -1 1553.44  104.49
  -1 -16  -1 1679.13  103.69
   1 -16   1 1630.14  101.09
   1 -16   1 1664.83  105.59
  -1 -16  -1 1691.73  102.09
   1 -16   1 1642.84  100.89
   1 -16   1 1654.73  104.59
   1 -16   1 1446.46  100.49
   1 -16   1 1554.14  105.69
  -1 -16  -1 1657.63  101.69
   1 -16   1 1506.95  103.69
  -1  16  -2   83.39    8.50
   1  16   2   59.19    7.50
  -1  16  -2   59.29    8.00
  -1  16  -2   82.79    7.90
  -1  16  -2   70.49    5.50
  -1  16  -2   83.09    8.70
  -1  16  -2   59.39    5.00
  -1 -16  -2  100.09   14.50
  -1 -16  -2   73.89   10.60
  -1 -16  -2   80.79    9.20
  -1 -16  -2   82.39    7.20
  -1 -16  -2   78.49    6.60
   1 -16   2   61.49    8.40
  -1 -16  -2   62.19    6.10
   1 -16   2   47.00    9.50
  -1 -16  -2   81.79   11.50
  -1 -16  -2   71.69    9.50
   1 -16   2   59.79    5.40
  -1  16  -3   -0.30    2.30
   1  16   3   -0.60    1.40
  -1  16  -3    5.30    5.10
  -1  16  -3    2.10    4.70
  -1 -16  -3    2.40    1.60
  -1 -16  -3    1.40    5.60
  -1 -16  -3    5.80    6.20
  -1 -16  -3    2.10    1.30
   1 -16   3   -0.90    5.70
  -1 -16  -3    2.20    3.10
  -1 -16  -3    8.60    8.00
  -1 -16  -3    0.30    3.40
  -1 -16  -3    4.50    5.30
  -1 -16  -3    3.70    2.00
   1 -16   3   -2.60    2.40
   1  16   4   -0.30    1.20
  -1  16  -4    0.60    2.40
  -1 -16  -4   -5.50    5.70
  -1 -16  -4   -1.00    3.00
  -1 -16  -4    2.50    1.30
  -1 -16  -4    2.80    2.90
  -1 -16  -4    1.90    1.20
  -1  16  -5   13.90    4.00
   1  16   5   13.90    2.60
  -1 -16  -5   17.70    2.80
  -1 -16  -5   15.40    4.30
  -1 -16  -5   12.30    2.80
  -1  16  -6   -1.00    1.90
   1  16   6   -0.40    2.00
  -1 -16  -6   -0.70    1.10
   1  16   7   37.20    3.10
  -1  17   7   29.70    3.10
  -1  17   7   33.50    2.50
  -1  17   6   11.70    2.10
   1  17  -6    7.90    1.50
   1  17  -6    4.00    3.60
   1  17  -5  327.47   26.20
  -1  17   5  394.96   25.20
   1 -17  -5  393.56   24.10
   1  17  -4   91.29    8.40
  -1  17   4   87.39    7.40
  -1 -17   4   97.99    7.60
   1 -17  -4   81.89    6.70
  -1 -17   4   82.69   12.60
   1 -17  -4   75.39    6.30
  -1 -17   4   86.59    6.80
  -1  17   3  611.34   50.29
  -1  17   3  701.13   48.70
   1  17  -3  676.53   48.40
   1 -17  -3  766.12   48.00
   1 -17  -3  749.23   50.09
   1 -17  -3  708.83   44.90
  -1 -17   3  645.54   49.50
  -1 -17   3  744.23   45.70
  -1 -17   3  725.33   50.69
   1 -17  -3  665.93   52.69
  -1 -17   3  641.24   47.20
  -1 -17   3  729.13   45.20
   1 -17  -3  685.73   45.30
   1 -17  -3  619.24   48.50
   1  17  -2  372.26   25.90
  -1  17   2  333.37   27.50
   1  17  -2  409.36   28.30
   1 -17  -2  331.87   28.90
  -1 -17   2  376.46   25.00
  -1 -17   2  412.86   25.50
   1 -17  -2  342.27   27.10
  -1 -17   2  392.56   27.30
  -1 -17   2  369.56   29.00
   1 -17  -2  334.27   31.30
  -1 -17   2  376.46   30.80
  -1 -17   2  423.56   31.10
  -1 -17   2  398.36   25.60
   1 -17  -2  381.86   31.50
   1 -17  -2  358.46   24.80
  -1 -17   2  398.56   29.60
   1 -17  -2  368.16   25.10
   1 -17  -2  348.17   29.40
   1 -17  -2  366.76   25.40
  -1  17   1   -3.10    4.70
   1  17  -1    0.10    2.10
   1  17  -1    6.00    1.40
   1  17  -1    3.40    6.60
  -1  17   1    2.70    2.70
   1 -17  -1    6.10    5.20
   1 -17  -1    5.70    6.50
   1 -17  -1   10.00    6.00
  -1 -17   1    8.10    7.30
  -1 -17   1    1.70    1.50
  -1 -17   1    1.30    4.40
   1 -17  -1   -0.70    4.80
   1 -17  -1    2.30    2.10
  -1 -17   1    2.70    3.70
   1 -17  -1    1.50    3.80
   1 -17  -1    2.30    2.90
   1 -17  -1    3.40    1.70
  -1 -17   1    2.30    3.30
  -1 -17   1    0.40    2.90
  -1 -17   1    4.10    1.40
   1 -17  -1    3.40    1.20
  -1 -17   1    1.30    1.60
  -1 -17   1    0.30    2.40
   1  17   0  259.97   21.40
  -1  17   0  318.07   23.10
  -1  17   0  283.07   22.20
   1 -17   0  261.97   23.60
  -1 -17   0  284.37   22.80
  -1 -17   0  308.27   20.00
   1 -17   0  270.87   19.20
   1 -17   0  313.47   23.20
   1 -17   0  290.07   21.30
   1 -17   0  306.77   19.80
  -1 -17   0  277.27   24.60
   1 -17   0  283.77   24.50
  -1 -17   0  268.47   25.90
   1 -17   0  273.77   23.00
  -1 -17   0  301.97   23.10
   1 -17   0  260.07   25.10
  -1 -17   0  283.87   21.40
  -1 -17   0  270.27   19.50
  -1 -17   0  307.37   20.20
  -1 -17   0  291.07   23.60
  -1  17  -1  485.45   34.20
  -1  17  -1  441.96   30.70
  -1  17  -1  464.05   34.60
   1  17   1  464.25   33.70
   1 -17   1  464.55   33.10
  -1 -17  -1  541.85   38.40
  -1 -17  -1  517.45   32.80
   1 -17   1  459.15   31.10
   1 -17   1  510.25   35.40
  -1 -17  -1  492.35   32.40
  -1 -17  -1  470.75   38.60
   1 -17   1  473.65   36.50
  -1 -17  -1  487.55   34.10
  -1 -17  -1  457.15   31.80
  -1 -17  -1  513.95   36.60
  -1 -17  -1  456.15   34.80
  -1 -17  -1  528.75   36.10
  -1  17  -2   87.49   10.20
  -1  17  -2  103.19   10.80
  -1  17  -2  102.59    9.30
   1  17   2   96.89    7.90
   1  17   2   80.69    9.30
  -1 -17  -2   81.09   12.10
   1 -17   2  103.39    8.20
  -1 -17  -2   99.09   10.40
  -1 -17  -2  105.29   12.10
   1 -17   2  101.79   12.40
  -1 -17  -2   81.99    7.80
  -1 -17  -2  100.69    8.90
  -1 -17  -2   94.89    8.20
  -1 -17  -2  104.59   18.20
  -1 -17  -2   94.79   13.90
  -1 -17  -2  110.29   11.30
   1 -17   2  102.49   11.10
  -1  17  -3  426.36   30.30
  -1  17  -3  468.45   27.70
  -1  17  -3  392.96   33.20
   1  17   3  434.56   29.10
  -1 -17  -3  491.15   33.10
  -1 -17  -3  442.36   29.70
  -1 -17  -3  366.06   33.50
   1 -17   3  391.26   32.90
   1 -17   3  363.76   37.50
  -1 -17  -3  453.65   36.70
  -1 -17  -3  437.86   37.90
  -1 -17  -3  462.75   41.70
  -1 -17  -3  436.96   28.80
   1  17   4    5.00    2.10
  -1  17  -4    8.00    3.00
  -1 -17  -4    6.40    1.90
  -1 -17  -4    8.60    1.80
  -1 -17  -4    8.50    3.80
  -1 -17  -4    1.10    8.20
  -1 -17  -4    4.00    2.20
  -1  17  -5  143.09   13.40
   1  17   5  161.38   12.00
  -1 -17  -5  180.88   12.00
  -1 -17  -5  145.09   12.10
  -1 -17  -5  187.28   11.70
   1 -17   5  172.48   11.80
  -1 -17  -5  157.58   14.90
   1  17   6    6.10    1.00
  -1  17  -6    6.50    2.40
   1  17   6    6.10    1.60
  -1 -17  -6    6.10    1.20
  -1  18   6   53.49    4.80
   1  18  -6   51.09    5.40
   1  18  -6   52.59    4.20
  -1  18   5    5.60    2.00
   1  18  -5    2.80    1.90
   1 -18  -5    5.50    1.20
   1  18  -4  109.39    9.80
  -1  18   4  109.79    9.00
   1 -18  -4  110.69   10.90
  -1 -18   4  123.39    9.20
   1 -18  -4  101.29    8.30
  -1 -18   4   98.69   13.30
  -1 -18   4  122.89    8.40
   1 -18  -4  113.19    8.00
   1  18  -3   47.70    5.10
   1  18  -3   57.69    6.20
   1 -18  -3   65.49    7.90
  -1 -18   3   53.19    9.80
   1 -18  -3   69.59    5.50
  -1 -18   3   57.69    5.30
  -1 -18   3   57.39    8.90
  -1 -18   3   48.80    5.50
   1  18  -2   69.99    6.60
  -1  18   2   49.30   10.70
   1  18  -2   78.19   11.10
  -1 -18   2   67.59    5.80
  -1 -18   2   56.89    7.80
  -1 -18   2   64.69    9.90
   1 -18  -2   58.89    6.20
  -1 -18   2   65.59    9.20
  -1 -18   2   62.39    6.20
  -1 -18   2   47.00   11.50
   1 -18  -2   67.29    8.30
   1 -18  -2   60.69    5.80
   1 -18  -2   54.79   12.40
   1 -18  -2   61.89    5.40
  -1 -18   2   67.59    6.00
   1  18  -1  296.87   20.70
   1  18  -1  334.97   24.70
  -1  18   1  328.47   24.50
   1  18  -1  324.37   22.00
  -1 -18   1  316.97   27.50
  -1 -18   1  277.77   24.60
  -1 -18   1  318.37   21.70
  -1 -18   1  317.67   25.60
   1 -18  -1  311.97   26.90
   1 -18  -1  254.97   27.40
   1 -18  -1  299.67   20.90
  -1 -18   1  315.97   21.50
   1 -18  -1  295.57   28.50
  -1 -18   1  315.17   23.20
   1 -18  -1  335.67   21.70
  -1 -18   1  308.97   26.10
   1 -18  -1  344.87   25.40
  -1 -18   1  293.87   21.20
   1 -18  -1  320.37   21.30
   1  18   0  173.58   13.70
  -1  18   0  125.49   13.40
   1  18   0  136.59   10.00
  -1  18   0  128.79   13.40
   1  18   0  130.39   12.80
   1 -18   0  150.58   14.30
   1 -18   0  134.59   10.60
   1 -18   0  137.69   15.90
  -1 -18   0  158.08   11.50
  -1 -18   0  155.28   16.20
  -1 -18   0  130.09   16.90
  -1 -18   0  168.98   14.90
   1 -18   0  133.29   10.30
  -1 -18   0  134.99   14.00
  -1 -18   0  159.08   15.40
   1 -18   0  118.19   16.40
  -1 -18   0  153.68   13.40
  -1 -18   0  154.78   10.80
  -1  18  -1  156.48   10.60
  -1  18  -1  157.88   12.60
   1  18   1  145.89   13.50
  -1  18  -1  165.78   14.40
  -1 -18  -1  147.99   12.20
  -1 -18  -1  167.28   11.80
   1 -18   1  147.79   10.80
  -1 -18  -1  159.58   12.10
  -1 -18  -1  170.68   15.60
   1 -18   1  153.98   16.60
  -1 -18  -1  165.58   17.10
  -1 -18  -1  161.38   16.20
   1 -18   1  161.38   15.00
  -1 -18  -1  130.69   17.60
   1 -18   1  150.88   11.60
  -1 -18  -1  137.89   13.30
  -1  18  -2  142.09   14.20
  -1  18  -2  166.68   15.30
   1  18   2  141.79   14.50
  -1  18  -2  169.78   10.50
   1  18   2  150.78   11.50
  -1 -18  -2  154.78   14.30
   1 -18   2  124.39   16.30
  -1 -18  -2  174.78   15.90
  -1 -18  -2  156.08   12.50
   1 -18   2  157.38   10.80
  -1 -18  -2  152.48   11.80
  -1 -18  -2  150.88   15.70
  -1 -18  -2  159.78   17.50
  -1 -18  -2  164.68   20.40
   1 -18   2  149.59   15.00
  -1 -18  -2  146.89   18.50
  -1  18  -3   15.60    3.80
   1  18   3   16.70    3.00
  -1 -18  -3   10.80    6.40
  -1 -18  -3   10.60    4.70
   1 -18   3   13.50    4.90
  -1 -18  -3   16.80    3.00
  -1 -18  -3   12.40    3.80
  -1 -18  -3   19.60    2.90
   1  18   4  198.48   15.20
  -1  18  -4  212.38   16.70
  -1 -18  -4  229.98   18.20
  -1 -18  -4  234.68   16.40
  -1 -18  -4  227.88   15.30
  -1 -18  -4  194.68   15.40
   1  18   5    5.20    1.70
  -1  18  -5    4.70    2.40
  -1 -18  -5    5.90    1.40
  -1 -18  -5    1.30    2.10
   1 -18   5    7.40    1.90
   1  18   6   19.80    2.00
  -1  18  -6   15.50    2.60
  -1 -18  -6   22.20    2.00
   1  19  -6    9.40    1.60
   1  19  -6    5.30    1.90
   1  19  -5   33.60    4.50
  -1  19   5   31.50    3.40
   1  19  -4    8.20    2.60
   1 -19  -4    7.50    1.30
   1 -19  -4    2.80    5.50
  -1 -19   4    5.50    4.70
   1  19  -3   71.09    6.00
   1  19  -3   73.29    7.30
  -1 -19   3   67.09    5.90
  -1 -19   3   71.79   11.20
   1 -19  -3   73.99    5.70
  -1 -19   3   76.99    6.50
   1 -19  -3   72.49    6.10
  -1 -19   3   72.09    7.10
   1 -19  -3   67.19    8.50
   1  19  -2  200.38   15.20
  -1 -19   2  204.38   14.40
   1 -19  -2  196.98   17.40
  -1 -19   2  212.78   14.90
   1 -19  -2  182.18   14.00
  -1 -19   2  182.98   16.80
  -1 -19   2  215.58   19.20
  -1 -19   2  207.18   14.20
   1  19  -1  144.79   11.50
  -1  19   1  134.89   14.20
  -1 -19   1  130.29   14.20
   1 -19  -1  114.69   17.40
   1 -19  -1  170.38   14.90
  -1 -19   1  155.08   15.00
  -1 -19   1  142.59   11.00
  -1 -19   1  135.99   12.70
  -1 -19   1  151.48   16.30
   1 -19  -1  136.49   17.00
   1 -19  -1  150.88   10.80
  -1 -19   1  136.89   11.10
  -1 -19   1  129.79   17.20
  -1 -19   1  142.89   10.70
  -1  19   0  547.15   42.50
   1  19   0  544.25   41.50
   1  19   0  564.34   38.30
  -1 -19   0  568.04   52.39
  -1 -19   0  585.74   41.40
  -1 -19   0  678.23   40.10
  -1 -19   0  573.04   44.20
   1 -19   0  615.94   45.80
  -1 -19   0  636.64   44.20
   1 -19   0  544.65   46.40
  -1 -19   0  569.04   45.70
  -1 -19   0  639.34   39.70
   1 -19   0  673.93   39.20
   1 -19   0  614.14   38.70
  -1 -19   0  551.14   42.80
  -1  19  -1    3.10    2.20
  -1  19  -1   -0.30    5.70
  -1  19  -1    0.70    3.60
   1  19   1    1.70    4.00
  -1 -19  -1    4.70    6.30
  -1 -19  -1    0.90    1.80
   1 -19   1    3.50    1.60
  -1 -19  -1    1.50    1.40
  -1 -19  -1    0.40    4.80
  -1 -19  -1    1.70    3.60
  -1 -19  -1   -0.30    4.40
   1 -19   1    1.60    5.70
  -1 -19  -1   -2.70    2.60
   1 -19   1    2.00    2.80
  -1 -19  -1    1.50    1.90
  -1 -19  -1   12.10   10.10
  -1  19  -2  106.89    9.80
   1 -19   2  110.79   12.10
  -1 -19  -2   94.39   10.60
  -1 -19  -2   95.79   11.60
  -1 -19  -2   97.69    8.30
  -1 -19  -2  108.29    9.30
  -1 -19  -2  108.29    8.90
   1  19   3   72.19    6.60
  -1  19  -3   73.59    7.70
  -1 -19  -3   56.59    8.50
   1 -19   3   77.49   10.00
  -1 -19  -3   79.29    6.40
  -1 -19  -3   94.29   10.20
  -1 -19  -3   69.09    6.90
  -1  19  -4   90.79    8.70
   1  19   4   90.49    7.50
  -1 -19  -4  101.29    7.30
  -1 -19  -4   81.09    7.60
  -1 -19  -4  113.39   13.60
   1  19   5   38.80    3.90
   1  19   5   40.60    3.40
  -1  19  -5   36.40    4.90
  -1 -19  -5   46.90    4.00
  -1 -19  -5   34.90    3.70
   1 -19   5   49.90    3.90
   1  19   6   11.50    1.60
   1  19   6   15.10    1.40
  -1  20   6   10.90    1.30
   1  20  -5   29.50    4.10
   1  20  -4  141.29   12.10
  -1 -20   4  160.58   16.30
  -1 -20   4  175.88   11.30
   1 -20  -4  150.68   10.70
   1  20  -3   36.90    4.80
   1  20  -3   27.80    3.40
  -1 -20   3   36.30    8.50
   1 -20  -3   20.90    5.20
   1  20  -2  145.59   11.50
   1 -20  -2  135.99   10.80
  -1 -20   2  126.59   13.90
  -1 -20   2  137.89   11.30
  -1 -20   2  139.39   10.50
  -1 -20   2  146.29   10.90
   1 -20  -2  151.98   10.30
   1 -20  -2  160.08   15.50
   1  20  -1  118.69   10.30
   1 -20  -1  138.89   13.90
  -1 -20   1  134.59    9.80
   1 -20  -1  134.79    9.50
  -1 -20   1  136.19   14.10
  -1 -20   1  115.89   12.20
   1 -20  -1  116.29    9.90
  -1 -20   1  132.49   10.10
   1  20   0  264.47   18.90
  -1 -20   0  294.87   20.40
  -1 -20   0  244.38   23.40
   1 -20   0  284.97   23.80
   1 -20   0  269.97   19.10
  -1 -20   0  288.27   22.20
  -1 -20   0  305.37   20.00
  -1 -20   0  304.47   20.30
  -1 -20   0  324.57   25.00
   1  20   1  163.58   11.70
  -1  20  -1  159.78   13.20
   1 -20   1  187.18   16.80
  -1 -20  -1  180.28   13.10
  -1 -20  -1  167.88   16.70
   1 -20   1  190.18   11.80
  -1 -20  -1  165.08   12.40
  -1 -20  -1  148.89   14.50
  -1 -20  -1  136.39   15.90
  -1 -20  -1  162.38   15.20
  -1  20  -2  211.48   15.40
  -1 -20  -2  189.68   17.90
  -1 -20  -2  187.18   14.70
  -1 -20  -2  200.38   14.10
  -1 -20  -2  191.58   14.50
   1 -20   2  190.88   17.90
  -1 -20  -2  176.58   20.10
   1  20   3   -0.70    1.60
  -1  20  -3    4.90    2.30
   1 -20   3   -0.40    3.10
  -1 -20  -3    1.80    1.90
  -1 -20  -3    4.00    1.70
  -1 -20  -3    2.30    1.30
  -1 -20  -3   -2.10    3.90
  -1 -20  -3    2.00    3.20
   1  20   4   68.49    6.50
  -1  20  -4   63.49    6.90
  -1 -20  -4   70.59    5.40
  -1 -20  -4   62.59    5.60
   1  20   5    6.00    1.10
   1  20   5    4.10    2.10
  -1  20  -5    4.40    2.00
   1 -20   5    6.30    1.50
  -1 -20  -5    5.20    1.10
   1  21  -5    1.10    2.30
   1  21  -4    3.60    2.10
   1  21  -3   56.59    5.00
   1  21  -3   58.39    5.90
   1 -21  -3   46.50    8.20
   1 -21  -3   49.80    4.20
  -1 -21   3   57.29    4.70
  -1 -21   3   70.79   11.40
   1  21  -2   89.59    8.20
  -1 -21   2   94.29    7.70
  -1 -21   2   86.49    8.20
   1 -21  -2   92.39    6.70
   1 -21  -2   98.99   10.90
  -1 -21   2   88.19    7.50
  -1 -21   2   89.19   11.40
   1  21  -1    1.20    1.60
   1 -21  -1    2.20    1.20
  -1 -21   1   -3.00    2.20
   1 -21  -1    5.40    4.70
  -1 -21   1    3.10    3.80
  -1 -21   1    3.40    1.40
  -1 -21   1   -2.10    5.40
  -1 -21   1    3.40    1.80
   1  21   0  211.58   15.40
   1  21   0  232.98   16.90
   1 -21   0  244.68   20.80
  -1 -21   0  251.27   16.50
  -1 -21   0  202.78   24.20
  -1 -21   0  204.58   18.70
   1 -21   0  226.98   15.50
  -1 -21   0  222.48   16.90
  -1 -21   0  257.27   16.90
  -1 -21   0  252.57   21.60
  -1  21  -1  206.48   16.10
   1  21   1  206.88   14.40
  -1 -21  -1  225.78   15.70
   1 -21   1  225.18   19.70
  -1 -21  -1  227.98   20.10
  -1 -21  -1  218.58   16.00
  -1 -21  -1  179.18   17.50
  -1  21  -2    7.50    2.70
   1  21   2    8.70    1.90
  -1 -21  -2   11.70    2.60
  -1 -21  -2    8.80    5.70
  -1 -21  -2    7.20    2.80
   1 -21   2    3.60    3.70
  -1 -21  -2    6.80    4.10
  -1  21  -3  172.58   13.70
   1  21   3  178.78   12.00
  -1 -21  -3  172.98   12.50
   1 -21   3  159.38   17.70
  -1 -21  -3  178.88   15.70
  -1 -21  -3  178.98   12.30
   1  21   4   15.80    3.00
  -1  21  -4   16.40    3.50
   1  21   4   17.40    2.00
  -1 -21  -4   13.30    2.20
  -1 -21  -4   18.60    3.30
   1  21   5   11.20    1.40
   1  22  -5    2.10    1.30
   1  22  -5    4.20    1.70
   1  22  -4  158.68   12.00
   1  22  -3  172.78   14.60
  -1 -22   3  225.08   14.00
   1  22  -2   59.89    6.20
   1  22  -2   65.29    5.70
   1 -22  -2   54.09    4.80
   1 -22  -2   60.89    9.50
  -1 -22   2   58.59    9.00
  -1 -22   2   76.09    6.20
  -1 -22   2   74.69    5.60
   1  22  -1  293.07   22.00
  -1  22   1  317.17   20.80
   1 -22  -1  318.17   20.50
   1 -22  -1  304.97   25.50
  -1 -22   1  340.47   26.70
  -1 -22   1  332.27   21.40
   1  22   0    1.10    0.90
  -1  22   0    1.00    1.80
  -1 -22   0    5.30    4.50
  -1 -22   0    2.10    2.80
  -1 -22   0    0.00    1.70
  -1 -22   0    2.40    1.60
   1 -22   0    0.70    4.00
  -1 -22   0   -7.00    6.30
  -1  22  -1  141.89   11.60
   1  22   1  136.59    9.90
  -1 -22  -1  131.69   11.40
  -1 -22  -1  156.28   10.90
  -1 -22  -1  127.49   17.00
   1 -22   1  158.48   15.20
  -1 -22  -1  129.49   12.50
  -1 -22  -1  143.49   14.90
   1  22   2   25.90    2.80
  -1  22  -2   21.50    4.00
  -1 -22  -2   19.50    3.90
   1 -22   2   18.00    6.40
  -1 -22  -2   18.00    6.80
  -1 -22  -2   28.20    3.50
  -1  22  -3   -1.20    1.50
   1  22   3    0.40    0.80
  -1 -22  -3   -4.70    2.60
  -1 -22  -3   -0.60    1.30
  -1  22  -4  124.39   10.80
   1  22   4  155.58    9.60
   1  22   5   32.30    2.50
  -1  23   4    2.90    1.00
   1  23  -4    2.90    1.80
   1  23  -3  177.88   13.40
  -1  23   3  189.28   12.20
   1  23  -3  177.38   12.40
   1  23  -2   78.29    7.30
   1  23  -2   87.49    6.70
  -1  23   2   76.79    6.40
  -1 -23   2   92.09    6.60
   1  23  -1    1.90    1.70
   1 -23  -1   -3.20    4.50
  -1 -23   1   -0.60    3.70
  -1 -23   1    1.30    2.00
  -1 -23   1    1.60    1.30
  -1  23   0   81.59    7.70
   1  23   0   83.49    6.30
   1  23   0   81.79    7.40
  -1 -23   0   90.79    7.00
  -1 -23   0   82.29    8.60
  -1 -23   0   87.29   12.40
  -1 -23   0   91.79    7.30
   1 -23   0   86.49   11.10
   1  23   1  144.59    9.80
   1  23   1  129.99   10.80
  -1  23  -1  132.99   11.30
  -1 -23  -1  132.89   11.00
  -1 -23  -1  160.08   10.50
  -1 -23  -1  145.29   10.60
   1 -23   1  124.89   14.10
  -1 -23  -1  143.79   15.00
   1  23   2    2.10    1.00
  -1  23  -2    1.70    1.90
  -1 -23  -2    1.60    1.50
  -1 -23  -2    1.70    1.20
   1  23   3  168.78   11.80
  -1  23  -3  161.98   13.00
   1  23   3  186.68   11.80
  -1 -23  -3  182.88   11.90
  -1  23  -4    1.20    1.50
   1  23   4    2.60    0.80
  -1  24   4  149.59    9.90
   1  24  -4  154.38   10.60
   1  24  -3   46.10    5.20
   1  24  -3   47.80    4.10
  -1  24   3   54.89    4.00
   1  24  -2   51.39    4.70
  -1  24   2   54.79    4.20
   1  24  -2   47.10    5.90
  -1  24   1  143.59   12.00
   1  24  -1  168.18   11.40
   1  24  -1  147.49   11.60
  -1 -24   1  163.68   10.80
   1  24   0   29.80    4.00
  -1  24   0   26.60    4.30
  -1 -24   0   35.10    4.70
  -1 -24   0   36.70    3.80
   1  24   1  128.49   10.10
  -1  24  -1  140.79   10.80
   1  24   1  137.69    9.20
  -1 -24  -1  130.49    9.80
   1  24   2  122.19   10.20
  -1  24  -2  125.79   10.70
   1  24   2  151.68    9.60
  -1  24  -2  149.49   10.00
  -1 -24  -2  146.39    9.60
  -1  24  -3   10.30    2.80
   1  24   3    8.70    1.30
   1  24   3   12.70    1.60
   1  24   3    6.80    1.60
  -1 -24  -3    9.80    1.40
  -1  25   3    4.90    1.40
   1  25  -3    7.80    1.80
   1  25  -2  300.77   18.80
   1  25  -2  265.27   19.20
  -1  25   2  300.27   18.20
  -1  25   2  260.17   19.40
   1  25  -1    1.80    1.40
  -1  25   1    2.10    1.90
   1  25  -1    3.00    1.40
   1  25   0  205.48   15.30
   1  25   0  228.18   15.10
  -1  25   0  206.08   15.70
  -1 -25   0  236.68   14.70
  -1  25  -1   11.60    2.60
   1  25   1    8.10    1.30
   1  25   1   11.10    2.20
   1  25   1   11.00    1.90
  -1 -25  -1   11.20    1.90
   1  25   2   15.00    2.20
   1  25   2   14.70    2.00
  -1  25  -2   13.50    2.20
   1  25   2   14.80    2.40
  -1  25  -2   13.20    2.90
   1  25   3    0.60    0.50
  -1  25  -3    1.80    1.30
   1  25   3    0.60    0.80
  -1  26   2   21.50    3.00
   1  26  -2   19.40    2.30
   1  26  -2   23.50    2.10
   1  26  -1    6.00    1.60
   1  26  -1    8.50    1.50
  -1  26   1    6.70    1.80
   1  26   0   49.99    4.70
   1  26   0   56.79    4.50
  -1  26   0   52.99    5.20
  -1  26  -1   -0.10    1.20
   1  26   1    0.90    0.90
  -1  26  -1   -0.20    0.80
   1  26   1    1.30    1.10
   1  26   2  102.69    6.50
  -1  26  -2   97.19    7.30
   1  26   2   82.69    6.50
  -2   0   9    1.70    1.00
   2   0  -7   -1.30    3.30
  -2   0   7    0.80    3.40
  -2   0   6  100.79   10.30
   2   0  -6   99.69    7.00
  -2   0   6   93.59    7.70
  -2   0   6   95.39    7.20
  -2   0   6  106.99    7.60
   2   0  -5    1.00    2.40
   2   0  -5    1.50    3.00
  -2   0   5    0.60    1.00
  -2   0   5    4.50    2.50
  -2   0   5    0.60    1.30
   2   0  -5    2.50    1.80
   2   0  -5    6.10    3.00
  -2   0   5    4.10    1.90
   2   0  -5    1.20    2.30
  -2   0   5    1.10    1.00
  -2   0   5    0.40    1.40
  -2   0   5    2.80    1.80
  -2   0   5   -0.30    1.60
  -2   0   4 1974.30  127.19
  -2   0   4 2000.40  127.59
   2   0  -4 1781.22  126.09
  -2   0   4 2004.60  125.29
  -2   0   4 1992.80  126.69
   2   0  -4 2021.20  127.99
   2   0  -4 1926.41  126.39
  -2   0   4 2064.29  126.09
   2   0  -4 2023.50  125.99
   2   0  -4 2076.89  126.69
  -2   0   4 2087.39  126.89
   2   0  -4 1897.01  127.39
   2   0  -4 1961.70  126.09
   2   0  -4 2125.69  127.49
  -2   0   3    2.10    1.20
  -2   0   3    0.40    1.10
   2   0  -3    1.80    1.20
  -2   0   3    0.90    1.00
  -2   0   3    4.50    1.70
   2   0  -3    1.00    1.30
   2   0  -3    0.70    1.00
   2   0  -3    1.90    1.30
   2   0  -3    0.40    0.80
   2   0  -3    0.50    1.10
  -2   0   3    2.30    1.80
  -2   0   3   -0.10    0.70
   2   0  -2 5056.99  310.97
   2   0  -2 4836.22  310.47
  -2   0   2 4576.74  311.07
   2   0  -2 4687.03  311.07
  -2   0   2 5397.16  311.57
  -2   0   2 5387.26  311.27
   2   0  -2 4899.61  311.87
   2   0  -2 4979.30  311.67
  -2   0   1    1.50    0.50
  -2   0   1    1.90    0.60
  -2   0   1    1.20    0.60
   2   0  -1    0.90    1.00
   2   0   0 9999.00  622.84
  -2   0  -1    1.50    0.60
  -2   0  -1    0.90    0.60
  -2   0  -1    0.90    0.70
  -2   0  -1    2.30    0.60
  -2   0  -2 2210.08  135.99
  -2   0  -2 2304.47  135.99
  -2   0  -2 2190.78  135.59
  -2   0  -2 2026.70  136.19
  -2   0  -2 2105.39  136.09
  -2   0  -2 2151.78  136.19
  -2   0  -3    1.50    0.80
  -2   0  -3    2.50    1.30
  -2   0  -3    2.80    1.80
  -2   0  -3    1.80    1.30
  -2   0  -3    2.90    1.30
  -2   0  -3    2.40    1.40
   2   0   3    3.10    1.70
  -2   0  -3    0.90    1.10
  -2   0  -3    0.60    1.50
  -2   0  -4  143.49   12.00
  -2   0  -4  145.29   11.70
   2   0   4  121.39   10.90
  -2   0  -4  110.69   11.80
  -2   0  -4  160.38   12.20
  -2   0  -4  131.49    9.90
  -2   0  -4  131.19   11.70
  -2   0  -4  154.18   12.50
   2   0   5   -1.20    1.20
   2   0   5   -1.30    2.60
  -2   0  -5    1.00    1.80
  -2   0  -5    1.80    2.60
  -2   0  -5    0.80    1.20
  -2   0  -5    1.30    2.80
  -2   0  -5    1.40    1.80
  -2   0  -5    1.10    1.10
  -2   0  -5    0.40    2.70
  -2   0  -5    2.10    2.00
  -2   0  -5    0.20    1.00
  -2   0  -6  116.59   13.80
  -2   0  -6  104.99   10.40
  -2   0  -6  113.59    9.00
  -2   0  -6  118.79   11.40
  -2   0  -6  118.29    9.30
  -2   0  -6  107.69    8.50
  -2   0  -6  127.79   12.00
  -2   0  -6  111.69   15.30
  -2   0  -6   99.49   12.60
   2   0   6  103.19    9.10
  -2   0  -7    2.40    3.50
   2   0   7   -0.20    1.10
  -2   0  -7   -4.20    3.00
  -2   0  -7    0.20    0.90
  -2   0  -7   -0.40    1.50
  -2   0  -7   -0.40    1.30
   2   0   8   26.50    3.00
  -2   0  -8   31.70    2.70
  -2   0  -8   25.50    3.70
  -2   1   9    8.60    1.50
   2  -1  -8   37.70    3.80
  -2   1   7   45.60    7.50
   2   1  -7   44.80    7.80
  -2  -1   7   36.30    8.60
   2  -1  -7   49.30    6.70
  -2   1   6  388.76   24.80
  -2   1   6  390.76   25.10
   2   1  -6  436.36   28.00
  -2   1   6  396.66   27.90
  -2  -1   6  354.46   25.10
  -2  -1   6  357.36   27.60
   2  -1  -6  403.66   24.50
  -2  -1   6  345.37   25.20
  -2   1   5    0.20    1.70
  -2   1   5    0.60    1.50
  -2   1   5    0.90    1.60
   2   1  -5    2.40    1.60
  -2   1   5    0.60    1.90
   2   1  -5    3.30    2.70
  -2   1   5    2.00    1.00
   2   1  -5    2.70    3.70
  -2   1   5   -0.20    1.50
   2   1  -5    1.60    2.60
  -2   1   5   -0.20    1.40
  -2   1   5    1.00    0.90
   2  -1  -5   -1.10    2.00
  -2  -1   5    0.60    2.20
  -2  -1   5    2.60    1.10
  -2  -1   5    2.80    1.80
   2  -1  -5    5.70    2.70
  -2  -1   5    2.40    2.10
  -2  -1   5    2.40    1.60
  -2  -1   5    2.60    1.20
  -2  -1   5    2.00    2.30
   2  -1  -5    1.20    2.30
   2  -1  -5    0.30    1.40
   2  -1  -5    2.00    2.60
  -2  -1   5    3.80    1.80
  -2   1   4  537.05   34.50
  -2   1   4  535.55   35.80
  -2   1   4  539.05   36.20
   2   1  -4  522.55   36.00
  -2   1   4  540.25   36.00
   2   1  -4  569.64   35.30
   2   1  -4  526.55   36.70
  -2   1   4  551.34   35.20
  -2   1   4  544.65   36.80
  -2   1   4  550.24   35.10
   2   1  -4  575.04   35.90
   2   1  -4  567.84   34.80
   2   1  -4  529.55   35.70
  -2  -1   4  537.45   36.80
   2  -1  -4  577.84   36.20
  -2  -1   4  536.55   36.10
  -2  -1   4  543.85   34.70
   2  -1  -4  548.05   35.40
   2  -1  -4  510.75   35.40
   2  -1  -4  471.85   35.10
  -2  -1   4  560.44   35.60
   2  -1  -4  511.15   36.70
   2  -1  -4  518.75   34.80
  -2  -1   4  547.15   36.20
   2  -1  -4  486.15   35.50
  -2  -1   4  545.45   37.00
   2   1  -3  648.74   40.40
  -2   1   3  567.24   40.10
   2   1  -3  654.03   39.30
   2   1  -3  661.53   38.70
  -2   1   3  552.14   38.60
  -2   1   3  606.14   39.60
   2   1  -3  650.13   39.20
  -2   1   3  579.84   39.10
  -2   1   3  559.74   39.60
   2   1  -3  667.63   40.20
   2   1  -3  601.24   40.20
  -2  -1   3  689.53   40.50
   2  -1  -3  549.05   39.60
   2  -1  -3  581.34   39.00
   2  -1  -3  531.75   40.10
   2  -1  -3  580.94   39.20
  -2  -1   3  690.03   40.30
   2  -1  -3  544.15   39.10
  -2  -1   3  660.13   38.70
   2  -1  -3  558.44   39.30
  -2   1   2   15.30    2.50
   2   1  -2   18.50    2.30
   2   1  -2   25.90    2.90
   2   1  -2   22.80    2.40
   2   1  -2   21.40    2.20
  -2   1   2   18.10    2.40
  -2   1   2   16.50    2.30
  -2   1   2   20.10    2.30
  -2   1   2   16.00    2.10
   2   1  -2   24.90    2.90
  -2  -1   2   23.40    2.30
  -2  -1   2   21.00    2.50
   2  -1  -2   18.50    2.50
   2  -1  -2   16.10    2.00
   2  -1  -2   20.50    2.60
   2  -1  -2   19.80    2.80
  -2  -1   2   22.00    2.10
   2  -1  -2   17.30    2.40
  -2  -1   2   22.50    2.40
  -2  -1   2   23.10    2.40
  -2   1   1 1230.68   79.19
  -2   1   1 1103.49   79.09
   2   1  -1 1312.57   80.09
  -2   1   1 1284.37   78.99
  -2  -1   1 1135.09   78.79
   2  -1  -1 1281.57   79.99
  -2  -1   1 1337.77   78.69
  -2  -1   1 1371.26   78.69
  -2   1   0  630.94   36.30
  -2   1   0  581.74   35.90
  -2   1   0  527.55   36.00
  -2   1   0  555.04   36.00
  -2   1   0  570.04   36.20
  -2   1  -1  428.66   26.70
  -2   1  -1  430.96   27.30
  -2   1  -1  438.26   27.60
  -2   1  -1  425.86   27.10
  -2   1  -1  410.46   27.10
  -2   1  -1  462.95   27.10
  -2  -1  -1  417.46   27.20
  -2  -1  -1  389.26   26.90
  -2  -1  -1  396.86   27.00
  -2  -1  -1  392.86   27.10
  -2  -1  -1  457.15   26.80
  -2   1  -2  993.80   65.39
  -2   1  -2 1050.79   65.19
  -2   1  -2 1003.10   64.89
  -2   1  -2 1046.50   65.49
  -2   1  -2 1042.00   65.39
  -2  -1  -2  996.00   65.49
  -2  -1  -2 1078.39   65.39
  -2  -1  -2 1031.80   65.39
  -2  -1  -2 1040.20   64.89
  -2  -1  -2  973.40   65.29
  -2  -1  -2 1008.20   65.09
  -2  -1  -2 1069.79   64.89
  -2   1  -3  257.37   17.90
  -2   1  -3  233.18   18.20
  -2   1  -3  234.38   17.80
  -2   1  -3  257.07   17.10
   2   1   3  271.87   17.80
  -2   1  -3  236.18   16.50
  -2   1  -3  261.77   18.00
  -2   1  -3  279.07   17.90
  -2   1  -3  264.17   17.30
   2  -1   3  266.67   17.50
  -2  -1  -3  252.67   17.20
  -2  -1  -3  261.67   17.90
  -2  -1  -3  241.18   17.30
  -2  -1  -3  254.97   17.30
  -2  -1  -3  224.48   17.70
  -2  -1  -3  263.57   18.50
  -2  -1  -3  246.38   17.90
  -2  -1  -3  219.58   17.90
  -2  -1  -3  230.68   16.50
  -2   1  -4  219.18   16.70
  -2   1  -4  245.88   17.80
  -2   1  -4  254.57   18.40
  -2   1  -4  242.28   18.70
  -2   1  -4  262.37   18.80
  -2   1  -4  251.17   18.90
  -2   1  -4  239.88   16.50
   2   1   4  215.08   17.50
  -2   1  -4  245.78   19.10
  -2  -1  -4  227.68   18.90
   2  -1   4  214.98   17.30
  -2  -1  -4  239.38   18.60
  -2  -1  -4  254.67   16.50
  -2  -1  -4  270.97   19.20
  -2   1  -5    9.70    3.30
  -2   1  -5   14.40    2.50
  -2   1  -5   14.10    2.30
  -2   1  -5   14.20    3.70
  -2   1  -5   21.90    5.00
  -2   1  -5   15.10    3.10
   2   1   5    8.60    3.50
   2   1   5   13.10    2.60
  -2   1  -5   10.30    4.80
  -2   1  -5   18.50    5.10
  -2   1  -5   12.30    2.50
  -2   1  -5   14.20    4.80
  -2  -1  -5    8.90    2.10
  -2  -1  -5   13.30    4.30
  -2  -1  -5   12.50    2.20
  -2  -1  -5    9.80    3.30
  -2  -1  -5   13.00    2.40
   2  -1   5   19.70    4.40
  -2  -1  -5    9.60    2.90
  -2  -1  -5    7.80    3.50
  -2  -1  -5   11.30    3.00
  -2  -1  -5   12.70    2.80
  -2   1  -6   24.50    7.20
  -2   1  -6   22.90    4.90
  -2   1  -6   23.80    3.40
  -2   1  -6   23.40    4.00
  -2   1  -6   29.30    7.60
  -2   1  -6   27.90    6.10
  -2   1  -6   18.90    4.50
   2   1   6   25.90    3.50
  -2   1  -6   15.70    4.90
  -2   1  -6   27.00    8.30
  -2   1  -6   22.30    3.00
  -2  -1  -6   22.60    4.20
  -2  -1  -6   31.40    3.60
  -2  -1  -6   24.50    6.60
  -2  -1  -6    6.40    7.50
  -2  -1  -6   31.60    7.30
  -2  -1  -6   27.10    3.10
  -2  -1  -6   24.50    3.30
   2  -1   6   22.10    3.30
  -2  -1  -6   15.20    4.50
  -2  -1  -6   30.50    5.60
  -2  -1  -6   26.50    5.70
  -2   1  -7    1.90    3.50
  -2   1  -7   -1.30    1.20
  -2   1  -7   -5.60    3.80
  -2   1  -7   -1.40    1.90
   2   1   7    0.70    1.10
  -2   1  -7    0.20    1.10
  -2  -1  -7   -4.50    3.30
  -2  -1  -7    0.20    3.20
  -2  -1  -7    0.00    1.20
  -2  -1  -7    0.40    1.70
   2  -1   7    2.20    1.40
  -2  -1  -7    1.30    1.00
   2   1   8    7.30    1.60
  -2  -1  -8    4.20    1.70
   2  -1   8    6.70    1.60
  -2   2   9   -1.60    1.50
  -2  -2   7   49.00   11.60
  -2  -2   7   44.50    3.90
   2  -2  -7   30.10    6.30
   2   2  -6   16.20    5.30
   2   2  -6   16.80    4.50
  -2   2   6   29.80    5.60
   2   2  -6   13.50    4.50
  -2  -2   6    7.40    7.30
  -2  -2   6   17.50    2.40
  -2  -2   6   20.50    8.20
  -2  -2   6   13.60    4.40
   2  -2  -6   26.60    5.50
  -2  -2   6   16.90    2.70
  -2  -2   6   15.70    2.90
  -2  -2   6   12.70    5.20
   2   2  -5   23.90    5.10
  -2   2   5   13.20    2.80
  -2   2   5   11.60    3.10
   2   2  -5   15.70    3.10
  -2   2   5   14.50    3.40
  -2   2   5   10.30    3.40
  -2   2   5   11.50    2.10
   2   2  -5   19.30    5.00
  -2   2   5   12.10    3.30
  -2   2   5   17.40    2.80
   2   2  -5   22.70    4.30
  -2  -2   5   18.40    2.80
  -2  -2   5   18.70    4.80
  -2  -2   5   19.10    4.30
   2  -2  -5   16.60    3.80
  -2  -2   5   15.70    2.60
   2  -2  -5   19.50    4.40
   2  -2  -5   21.40    4.00
  -2  -2   5   16.70    4.10
  -2  -2   5   13.90    3.10
  -2   2   4  501.65   31.90
   2   2  -4  426.56   32.50
  -2   2   4  503.35   31.80
   2   2  -4  471.95   30.60
  -2   2   4  513.65   30.50
   2   2  -4  464.65   31.50
  -2   2   4  521.45   31.20
   2   2  -4  417.36   31.90
  -2   2   4  538.35   33.00
   2   2  -4  462.35   31.10
   2  -2  -4  511.55   31.50
  -2  -2   4  440.36   32.70
   2  -2  -4  492.75   31.50
  -2  -2   4  447.46   30.70
   2  -2  -4  501.05   30.80
   2  -2  -4  488.25   33.00
  -2  -2   4  423.26   32.00
   2  -2  -4  503.25   31.90
  -2  -2   4  421.26   32.60
   2  -2  -4  421.96   30.60
  -2  -2   4  440.16   31.40
  -2   2   3   35.30    3.40
  -2   2   3   44.20    4.20
  -2   2   3   35.00    3.10
  -2   2   3   32.60    4.20
  -2   2   3   33.70    3.80
   2   2  -3   40.80    3.60
   2   2  -3   39.80    4.30
   2   2  -3   36.50    3.70
   2   2  -3   41.70    3.80
  -2   2   3   34.90    3.80
   2   2  -3   39.10    3.90
  -2   2   3   38.20    3.50
  -2  -2   3   31.90    4.00
  -2  -2   3   39.80    4.00
   2  -2  -3   35.20    3.80
  -2  -2   3   35.70    3.90
  -2  -2   3   35.20    3.20
   2  -2  -3   40.60    4.60
   2  -2  -3   38.10    3.80
  -2  -2   3   36.00    3.50
   2  -2  -3   40.70    3.90
   2  -2  -3   42.40    4.00
   2  -2  -3   34.70    3.70
  -2   2   2   58.09    4.40
  -2   2   2   54.99    4.70
  -2   2   2   60.99    5.10
  -2   2   2   51.39    4.50
  -2   2   2   56.59    4.30
   2   2  -2   57.79    4.20
   2  -2  -2   51.49    4.40
   2  -2  -2   49.10    4.40
   2  -2  -2   47.70    4.70
   2  -2  -2   48.70    4.40
   2  -2  -2   51.09    4.70
   2  -2  -2   51.19    3.70
   2  -2  -2   46.90    4.40
   2  -2  -2   48.90    5.10
   2   2  -1  985.70   62.09
  -2   2   1  944.31   61.09
  -2   2   1 1039.70   61.49
  -2   2   1  878.01   61.09
  -2  -2   1 1046.80   60.89
   2  -2  -1  978.50   61.79
   2  -2  -1 1028.20   61.99
  -2  -2   1  942.51   60.89
  -2  -2   1  945.81   61.09
   2  -2  -1  897.11   61.09
  -2   2   0  482.55   31.00
  -2   2   0  512.75   31.00
  -2   2   0  498.25   30.70
  -2   2   0  452.75   30.80
  -2   2  -1 1190.58   75.59
  -2   2  -1 1098.59   75.79
  -2   2  -1 1277.17   76.49
  -2   2  -1 1130.09   76.29
  -2   2  -1 1239.98   76.09
  -2   2  -1 1253.67   75.59
  -2   2  -1 1261.77   76.09
  -2  -2  -1 1113.19   75.59
  -2  -2  -1 1251.57   75.89
  -2  -2  -1 1218.08   75.69
  -2  -2  -1 1213.98   75.49
  -2   2  -2   23.20    3.00
  -2   2  -2   19.90    2.90
  -2   2  -2   24.90    2.50
  -2   2  -2   23.90    2.80
   2   2   2   33.50    3.40
  -2   2  -2   23.10    2.60
  -2   2  -2   30.10    2.90
  -2  -2  -2   26.30    2.80
  -2  -2  -2   27.00    2.50
  -2  -2  -2   29.00    2.80
  -2  -2  -2   30.00    2.90
  -2   2  -3  326.87   21.20
  -2   2  -3  345.97   21.90
  -2   2  -3  335.17   21.70
  -2   2  -3  304.07   21.60
  -2   2  -3  338.87   21.10
  -2   2  -3  317.77   22.00
  -2   2  -3  313.27   20.40
   2   2   3  314.37   21.70
   2   2   3  326.87   21.00
  -2   2  -3  317.97   21.80
  -2  -2  -3  310.67   22.40
  -2  -2  -3  293.17   21.00
  -2  -2  -3  298.17   21.60
  -2  -2  -3  281.97   21.10
  -2  -2  -3  284.67   20.30
  -2  -2  -3  308.47   21.70
  -2  -2  -3  304.67   22.10
   2  -2   3  324.37   21.20
  -2  -2  -3  273.47   21.70
  -2   2  -4  287.47   20.30
  -2   2  -4  282.27   21.70
  -2   2  -4  256.47   19.00
   2   2   4  254.27   20.30
  -2   2  -4  298.77   21.60
  -2   2  -4  293.97   19.30
  -2   2  -4  297.97   21.20
  -2   2  -4  288.97   21.30
  -2  -2  -4  257.07   21.60
  -2  -2  -4  317.27   20.30
   2  -2   4  255.47   20.00
  -2  -2  -4  283.77   19.20
  -2  -2  -4  313.77   21.00
  -2  -2  -4  274.17   19.60
  -2  -2  -4  324.27   22.00
  -2  -2  -4  276.07   21.60
  -2   2  -5    9.30    4.10
  -2   2  -5    5.10    2.60
   2   2   5    2.30    2.60
  -2   2  -5    8.90    2.10
  -2   2  -5    8.20    3.60
  -2   2  -5    5.80    2.60
  -2   2  -5    9.80    3.20
  -2   2  -5    8.00    3.70
  -2   2  -5    6.40    1.70
   2   2   5    7.80    1.90
  -2   2  -5    8.20    2.10
  -2   2  -5    2.70    3.90
  -2  -2  -5    4.70    1.70
  -2  -2  -5    5.70    1.50
  -2  -2  -5    4.10    2.60
  -2  -2  -5    7.40    4.00
  -2  -2  -5    5.00    2.50
  -2  -2  -5    6.30    2.90
  -2  -2  -5    3.10    2.30
   2  -2   5    7.50    4.00
  -2  -2  -5    4.40    1.60
  -2  -2  -5    2.60    3.30
  -2  -2  -5    4.20    4.90
  -2   2  -6   -4.10    7.50
  -2   2  -6    2.50    3.30
  -2   2  -6    5.10    4.10
  -2   2  -6    6.10    2.30
  -2   2  -6    3.60    1.90
  -2   2  -6    5.20    3.90
  -2   2  -6   10.50    2.00
  -2   2  -6    8.10    7.20
  -2   2  -6    8.00    7.00
   2   2   6    8.60    1.80
  -2   2  -6    3.20    3.00
  -2  -2  -6    5.30    3.40
  -2  -2  -6   10.10    3.00
  -2  -2  -6    7.40    2.60
   2  -2   6    6.30    1.90
  -2  -2  -6   10.80    3.50
  -2  -2  -6    7.50    2.00
  -2  -2  -6   27.10    8.40
  -2  -2  -6   11.00    4.40
  -2  -2  -6    0.80    5.20
  -2  -2  -6    3.00    5.70
  -2  -2  -6    9.80    1.90
  -2   2  -7   19.60    2.70
  -2   2  -7   15.70    3.10
  -2   2  -7   11.40    4.50
   2   2   7   13.40    2.30
   2   2   7   20.80    2.50
  -2   2  -7   14.10    2.90
  -2   2  -7   16.00    6.30
  -2  -2  -7   18.90    2.90
  -2  -2  -7   20.00    2.50
  -2  -2  -7   12.90    2.70
  -2  -2  -7   18.70    4.50
  -2  -2  -7   12.70    4.30
   2  -2   7   19.20    2.80
  -2   2  -8    6.30    1.10
   2   2   8    6.40    1.50
   2   2   8    4.30    1.40
  -2  -2  -8    5.60    1.20
  -2  -2  -8    3.00    1.60
   2  -2   8    4.20    1.40
   2  -2   8    8.70    1.70
   2   3  -7    0.00    3.40
  -2  -3   7    0.20    1.10
  -2  -3   7    2.20    5.60
  -2   3   6  124.59   12.60
  -2   3   6  112.49    8.60
  -2   3   6  121.79    9.00
  -2   3   6  126.09   11.90
   2   3  -6  138.69   13.80
  -2  -3   6  125.99   16.20
  -2  -3   6  126.99   11.10
   2  -3  -6  112.59   12.50
  -2  -3   6  123.79   12.60
   2  -3  -6  131.39   11.20
   2  -3  -6  150.38   13.30
  -2  -3   6  152.38   13.90
  -2  -3   6  138.39    9.60
   2  -3  -6  115.69    8.50
  -2  -3   6  101.99   11.10
  -2  -3   6  135.99    9.10
   2   3  -5   19.20    4.40
  -2   3   5   13.50    3.50
  -2   3   5   14.30    3.10
  -2   3   5   13.40    3.20
   2   3  -5   17.30    3.00
  -2   3   5   19.60    3.00
   2   3  -5   17.30    5.00
  -2   3   5   16.80    4.40
  -2   3   5   17.00    2.30
   2   3  -5   18.10    3.80
  -2   3   5   14.50    2.90
  -2   3   5   20.00    2.30
  -2  -3   5   19.50    4.30
   2  -3  -5   19.60    4.40
   2  -3  -5   17.80    4.60
   2  -3  -5   11.80    4.00
   2  -3  -5   11.10    4.30
  -2  -3   5   16.30    2.50
   2  -3  -5   17.10    3.20
   2  -3  -5   21.60    3.80
   2  -3  -5   13.80    3.70
   2  -3  -5   14.50    2.40
  -2  -3   5   20.50    4.30
  -2  -3   5   20.30    4.20
   2   3  -4    8.80    2.00
   2   3  -4   11.40    3.10
  -2   3   4    9.00    1.90
  -2   3   4   10.50    1.60
   2   3  -4   11.40    4.50
  -2   3   4    6.70    2.50
   2   3  -4   10.30    2.50
  -2   3   4    9.30    2.20
   2   3  -4    9.80    3.00
   2   3  -4   11.40    2.40
   2   3  -4   10.10    2.10
  -2   3   4    9.70    2.10
  -2   3   4    8.40    2.10
   2  -3  -4    9.30    1.80
  -2  -3   4   10.20    2.50
   2  -3  -4    8.60    2.70
   2  -3  -4   13.40    3.00
   2  -3  -4    8.30    2.20
  -2  -3   4   12.10    3.00
   2  -3  -4   16.80    3.30
  -2  -3   4   13.30    3.00
  -2  -3   4   13.20    2.80
  -2  -3   4   14.20    2.30
  -2  -3   4   10.20    2.90
   2  -3  -4   15.00    4.00
   2   3  -3  638.14   41.20
  -2   3   3  645.34   40.50
  -2   3   3  617.04   40.60
   2   3  -3  548.55   40.10
  -2   3   3  604.44   39.90
   2   3  -3  644.24   39.90
  -2   3   3  612.24   39.50
   2   3  -3  587.84   40.90
   2   3  -3  613.44   40.10
  -2   3   3  648.54   40.80
  -2   3   3  614.64   39.90
   2   3  -3  638.24   40.10
   2   3  -3  644.64   39.30
  -2  -3   3  685.93   40.30
  -2  -3   3  661.13   39.70
  -2  -3   3  698.03   40.90
  -2  -3   3  689.43   40.80
   2  -3  -3  581.04   40.40
   2  -3  -3  563.24   40.20
  -2  -3   3  701.33   43.30
   2  -3  -3  577.14   40.70
   2  -3  -3  538.65   40.80
   2  -3  -3  554.34   39.50
   2   3  -2    1.10    1.10
   2   3  -2    0.70    1.10
  -2   3   2    3.40    1.10
   2   3  -2    0.00    0.70
  -2   3   2    1.10    0.80
  -2   3   2    4.60    1.30
  -2   3   2    1.80    0.70
   2  -3  -2    4.20    1.40
   2  -3  -2    3.20    1.30
   2  -3  -2    3.60    1.30
   2  -3  -2    3.90    1.40
  -2  -3   2    4.70    1.30
   2  -3  -2    0.40    0.80
  -2  -3   2    1.70    0.80
   2  -3  -2    2.10    1.20
  -2  -3   2    2.20    0.80
  -2   3   1  188.48   13.50
  -2   3   1  198.78   13.50
   2   3  -1  206.98   14.30
  -2   3   1  188.38   13.30
  -2   3   1  193.48   13.80
  -2   3   1  190.28   13.50
  -2  -3   1  208.48   13.50
   2  -3  -1  220.68   13.80
   2  -3  -1  199.78   14.00
  -2  -3   1  201.28   13.40
   2  -3  -1  204.68   14.50
   2  -3  -1  223.38   13.10
   2  -3  -1  212.68   14.10
  -2   3   0   84.39    6.20
  -2   3   0   93.89    6.20
  -2   3   0   98.19    6.40
  -2  -3   0   79.29    5.90
  -2  -3   0   98.99    6.60
  -2  -3   0   86.09    6.00
  -2   3  -1   64.19    5.20
  -2   3  -1   72.19    5.10
  -2   3  -1   66.49    4.70
  -2   3  -1   61.19    4.90
  -2   3  -1   62.69    4.70
  -2  -3  -1   54.69    5.30
  -2  -3  -1   60.49    4.70
  -2  -3  -1   57.19    4.60
  -2  -3  -1   59.99    4.80
  -2   3  -2  675.13   40.00
   2   3   2  686.33   40.10
  -2   3  -2  678.53   40.00
  -2   3  -2  676.83   39.80
  -2   3  -2  591.84   39.90
  -2   3  -2  617.94   39.20
  -2   3  -2  588.54   39.80
  -2  -3  -2  587.24   39.10
  -2  -3  -2  562.24   39.40
  -2  -3  -2  598.64   39.50
  -2  -3  -2  558.44   39.20
  -2  -3  -2  562.44   39.40
  -2  -3  -2  593.14   40.20
   2  -3   2  625.94   39.20
  -2  -3  -2  555.94   39.80
   2   3   3  610.74   36.10
  -2   3  -3  558.24   35.90
  -2   3  -3  593.74   36.80
  -2   3  -3  534.95   36.60
  -2   3  -3  535.75   36.90
  -2   3  -3  513.65   35.10
  -2   3  -3  586.04   36.60
   2   3   3  552.94   36.70
  -2   3  -3  578.84   36.60
  -2  -3  -3  511.95   35.10
  -2  -3  -3  497.95   36.70
  -2  -3  -3  526.85   36.10
  -2  -3  -3  558.34   36.40
  -2  -3  -3  518.95   37.00
  -2  -3  -3  548.45   36.30
  -2  -3  -3  552.64   35.90
  -2  -3  -3  538.25   37.00
  -2   3  -4   10.10    2.50
  -2   3  -4   11.20    2.90
   2   3   4    1.10    3.20
   2   3   4    4.30    2.20
  -2   3  -4    6.00    2.90
  -2   3  -4    9.10    3.80
  -2  -3  -4    5.90    2.10
  -2  -3  -4    2.80    1.30
  -2  -3  -4    4.30    1.70
  -2  -3  -4    4.00    1.20
  -2  -3  -4    3.90    2.20
  -2  -3  -4    4.80    1.90
  -2  -3  -4    4.50    3.00
  -2  -3  -4    5.20    2.80
  -2  -3  -4    4.80    2.70
  -2   3  -5  221.48   16.60
  -2   3  -5  205.78   19.30
  -2   3  -5  186.08   17.10
  -2   3  -5  205.18   17.90
  -2   3  -5  191.78   14.50
  -2   3  -5  175.98   14.90
  -2   3  -5  242.38   19.20
   2   3   5  198.68   14.10
  -2   3  -5  203.38   16.60
  -2  -3  -5  198.28   14.30
  -2  -3  -5  208.68   15.70
  -2  -3  -5  211.78   19.10
  -2  -3  -5  194.18   16.30
  -2  -3  -5  225.78   17.10
  -2  -3  -5  194.98   17.50
  -2  -3  -5  217.08   18.30
  -2  -3  -5  206.18   16.10
  -2   3  -6    2.60    2.40
   2   3   6    0.50    1.20
  -2   3  -6    4.80    3.50
  -2   3  -6    7.40    3.30
  -2   3  -6    1.40    1.70
  -2   3  -6   -0.60    4.40
  -2   3  -6    1.60    9.20
  -2   3  -6    3.50    1.50
  -2  -3  -6    1.50    3.30
   2  -3   6    3.80    1.60
  -2  -3  -6   -1.80    2.20
  -2  -3  -6    0.60    1.40
  -2  -3  -6    3.10   11.40
  -2  -3  -6    2.90    2.40
  -2  -3  -6    3.00    1.50
  -2   3  -7    3.80    5.30
  -2   3  -7    1.60    1.10
   2   3   7    2.70    1.30
   2   3   7    2.80    1.20
  -2   3  -7    6.80    3.80
  -2   3  -7    4.00    2.50
  -2   3  -7    1.80    2.60
   2  -3   7    2.80    1.60
  -2  -3  -7    2.50    1.70
  -2  -3  -7   -0.30    3.00
  -2  -3  -7    2.00    1.20
  -2  -3  -7   -2.50    3.60
  -2  -3  -7    1.80    1.50
   2   3   8    1.60    1.20
   2   3   8    1.50    1.30
  -2   3  -8    1.30    0.80
  -2  -3  -8    2.10    1.00
   2  -3   8   -1.10    1.20
   2  -3   8    0.70    1.20
  -2   4   7   65.69    9.30
   2   4  -7   78.29    8.30
  -2  -4   7   75.59    5.60
   2  -4  -7   87.89    8.80
  -2  -4   7   59.19   10.00
   2   4  -6   51.79    6.20
   2   4  -6   61.89    9.10
  -2   4   6   46.30    7.50
  -2   4   6   48.70    7.20
   2   4  -6   34.70    7.00
   2  -4  -6   54.59    8.50
  -2  -4   6   47.90    8.20
   2  -4  -6   47.20    5.80
  -2  -4   6   45.50    4.90
  -2  -4   6   48.80    7.70
  -2  -4   6   46.80    4.70
   2  -4  -6   42.10    3.60
  -2  -4   6   38.90    4.00
  -2  -4   6   40.90    6.90
  -2   4   5  171.18   12.00
  -2   4   5  168.08   13.90
  -2   4   5  174.88   13.70
   2   4  -5  171.48   15.30
  -2   4   5  177.68   15.00
   2   4  -5  183.58   13.20
  -2   4   5  161.78   11.90
   2   4  -5  205.88   15.60
   2   4  -5  199.58   14.10
  -2   4   5  169.28   12.80
  -2   4   5  179.18   12.70
  -2  -4   5  168.38   15.40
   2  -4  -5  178.08   11.90
   2  -4  -5  176.58   13.60
   2  -4  -5  206.78   15.30
   2  -4  -5  196.48   15.00
  -2  -4   5  161.98   12.60
  -2  -4   5  160.68   12.40
   2  -4  -5  174.88   15.40
  -2  -4   5  156.98   13.60
  -2  -4   5  188.28   15.80
  -2  -4   5  162.68   14.40
  -2   4   4   22.20    2.90
  -2   4   4   19.90    3.70
  -2   4   4   25.10    4.70
  -2   4   4   25.90    2.50
  -2   4   4   22.70    2.70
  -2   4   4   24.30    3.50
  -2   4   4   27.80    3.40
   2  -4  -4   33.00    4.00
   2  -4  -4   22.80    2.70
   2  -4  -4   28.30    4.10
   2  -4  -4   17.50    4.00
   2  -4  -4   25.00    3.90
   2  -4  -4   25.90    3.20
   2  -4  -4   30.20    3.40
   2  -4  -4   26.80    3.60
  -2   4   3 2275.97  139.99
  -2   4   3 2342.57  138.59
   2   4  -3 2065.39  140.59
  -2   4   3 2352.86  139.09
   2   4  -3 2247.68  138.99
  -2   4   3 2320.27  139.09
   2   4  -3 2221.38  140.29
  -2   4   3 2277.77  139.89
  -2   4   3 2346.37  140.59
   2   4  -3 2213.08  138.29
   2   4  -3 2365.16  140.99
   2   4  -3 1960.80  139.39
   2   4  -3 2267.07  139.09
  -2  -4   3 2191.78  140.29
  -2  -4   3 2305.17  140.09
  -2  -4   3 2178.68  140.09
  -2  -4   3 2263.17  139.29
   2  -4  -3 2030.80  138.69
   2  -4  -3 2145.19  139.89
   2  -4  -3 2018.60  138.99
  -2  -4   3 2283.47  139.89
  -2  -4   3 2261.67  139.79
   2  -4  -3 1954.70  139.89
   2  -4  -3 2137.69  139.69
  -2  -4   3 2305.57  139.79
  -2   4   2 1248.88   81.59
  -2   4   2 1406.76   82.39
  -2   4   2 1325.07   81.89
  -2   4   2 1290.67   81.59
   2   4  -2 1345.07   82.09
  -2   4   2 1298.47   81.19
   2   4  -2 1347.37   82.49
   2   4  -2 1314.47   80.89
   2   4  -2 1132.79   81.19
  -2   4   2 1140.59   81.69
   2  -4  -2 1233.48   81.89
   2  -4  -2 1217.88   81.99
   2  -4  -2 1314.87   81.59
  -2  -4   2 1374.36   81.59
   2  -4  -2 1277.07   80.99
  -2  -4   2 1357.26   81.79
  -2  -4   2 1403.46   81.89
   2  -4  -2 1213.88   81.79
  -2  -4   2 1377.66   81.29
   2  -4  -2 1144.49   82.29
  -2   4   1 3073.69  179.28
  -2   4   1 2933.11  179.18
  -2   4   1 2709.23  179.28
  -2   4   1 2920.01  179.58
  -2   4   1 2797.32  179.18
   2  -4  -1 2814.32  179.58
  -2  -4   1 2751.82  179.08
  -2  -4   1 2923.61  179.38
  -2  -4   1 2644.34  179.68
  -2  -4   1 3020.30  179.08
   2  -4  -1 3052.19  180.68
  -2  -4   1 2777.92  179.38
   2  -4  -1 3052.39  178.88
   2  -4  -1 2628.54  179.58
  -2   4   0  702.23   43.70
  -2   4   0  637.44   43.70
  -2   4   0  707.93   43.30
  -2   4   0  661.63   43.70
  -2   4   0  716.93   43.60
  -2   4   0  769.42   43.70
  -2  -4   0  712.03   43.40
  -2  -4   0  691.23   44.00
  -2  -4   0  616.84   43.90
  -2  -4   0  651.03   43.50
  -2   4  -1 3502.05  205.68
  -2   4  -1 3282.67  206.38
  -2   4  -1 3457.05  206.18
  -2   4  -1 3313.37  205.78
  -2   4  -1 3481.95  206.28
  -2   4  -1 3211.98  206.38
  -2  -4  -1 2907.51  205.78
  -2  -4  -1 3410.76  205.48
  -2  -4  -1 3181.68  206.68
  -2  -4  -1 3411.06  205.98
  -2  -4  -1 3033.30  205.38
  -2   4  -2    3.40    1.30
   2   4   2    6.20    1.80
  -2   4  -2    3.10    1.40
  -2   4  -2    3.00    1.40
  -2   4  -2    4.80    1.80
  -2  -4  -2    4.60    1.70
  -2  -4  -2    4.80    1.70
  -2  -4  -2    6.40    1.50
  -2  -4  -2    6.10    1.50
  -2   4  -3  142.79   12.60
  -2   4  -3  152.78   11.20
   2   4   3  177.68   12.50
  -2   4  -3  173.88   12.70
  -2   4  -3  149.39   12.70
  -2   4  -3  168.18   12.60
  -2   4  -3  159.68   11.90
   2   4   3  170.58   12.80
  -2   4  -3  182.58   13.00
  -2  -4  -3  170.38   13.00
  -2  -4  -3  160.78   13.00
  -2  -4  -3  144.19   12.00
  -2  -4  -3  163.08   13.00
  -2  -4  -3  181.78   12.50
  -2  -4  -3  152.48   11.10
   2  -4   3  146.59   11.70
  -2  -4  -3  165.78   12.30
  -2  -4  -3  161.68   11.80
  -2   4  -4   10.00    1.90
  -2   4  -4    7.10    3.20
  -2   4  -4    9.30    3.00
  -2   4  -4    0.50    3.10
  -2   4  -4    8.90    2.60
  -2   4  -4    9.10    3.00
   2   4   4    6.40    3.20
  -2   4  -4    7.50    1.80
  -2   4  -4    6.40    1.90
   2   4   4    4.50    2.30
  -2   4  -4    6.10    2.40
  -2  -4  -4    9.90    3.70
  -2  -4  -4    7.30    2.20
  -2  -4  -4    5.10    2.10
  -2  -4  -4    5.10    3.00
  -2  -4  -4    6.30    3.00
  -2  -4  -4    6.40    1.70
  -2  -4  -4    9.60    1.80
  -2  -4  -4    9.10    2.70
  -2  -4  -4    5.00    1.90
  -2   4  -5   10.40    3.10
  -2   4  -5   14.50    2.50
  -2   4  -5   16.40    4.10
  -2   4  -5   10.90    5.30
  -2   4  -5   12.20    4.10
  -2   4  -5   12.10    4.90
  -2   4  -5   17.10    3.20
  -2   4  -5   22.30    8.00
  -2   4  -5   11.50    4.20
  -2   4  -5   17.90    5.70
   2   4   5   16.00    4.40
  -2   4  -5   13.70    2.70
  -2  -4  -5   23.70    5.40
  -2  -4  -5   15.80    2.60
  -2  -4  -5   15.50    2.30
  -2  -4  -5   19.50    7.10
  -2  -4  -5   18.50    2.60
   2  -4   5   15.40    2.70
  -2  -4  -5   15.90    4.00
  -2  -4  -5   19.00    4.40
  -2  -4  -5   14.60    3.40
  -2  -4  -5   14.90    4.40
  -2   4  -6   15.70    4.30
   2   4   6    9.00    2.00
  -2   4  -6   16.90    3.30
  -2   4  -6   13.40    2.70
  -2   4  -6   16.50    6.20
  -2   4  -6   13.20    2.50
  -2   4  -6   13.10    4.80
  -2  -4  -6   11.90    2.30
  -2  -4  -6   11.90    2.30
  -2  -4  -6    8.60    3.60
  -2  -4  -6    7.50    3.00
  -2  -4  -6   11.50    2.10
  -2  -4  -6    8.00    3.40
  -2   4  -7   -5.70    4.00
   2   4   7    1.00    1.10
  -2   4  -7   11.50    6.20
  -2   4  -7    0.70    1.00
   2   4   7    0.70    1.70
  -2   4  -7   -0.50    2.00
  -2   4  -7    0.10    1.40
  -2  -4  -7   -4.80    3.10
  -2  -4  -7    0.20    1.40
  -2  -4  -7    1.00    1.40
  -2  -4  -7   -0.60    3.50
  -2  -4  -7   -0.10    0.70
   2  -4   7   -0.40    1.40
  -2   4  -8    0.20    0.60
   2   4   8   -0.70    1.20
   2  -4   8    1.80    1.30
  -2  -4  -8    1.10    1.00
   2  -4   8    0.60    1.20
  -2   5   8    2.00    1.30
  -2   5   7   65.19    9.10
   2   5  -7   79.79    8.70
  -2  -5   7   85.99    6.10
   2  -5  -7   82.69    8.90
  -2  -5   7   67.99   10.70
   2   5  -6   56.49    6.40
  -2   5   6   45.60    8.00
  -2   5   6   45.80    4.00
   2   5  -6   59.89    6.10
  -2   5   6   41.80    7.00
   2   5  -6   71.59   11.00
  -2  -5   6   52.49    5.20
   2  -5  -6   59.49    8.90
  -2  -5   6   52.19    8.20
  -2  -5   6   52.09    5.50
  -2  -5   6   44.30    9.00
   2  -5  -6   61.39    4.30
  -2  -5   6   49.10    7.40
  -2  -5   6   62.59    4.90
   2  -5  -6   54.59    6.70
   2   5  -5    3.70    3.30
  -2   5   5    3.00    2.10
  -2   5   5    2.90    2.00
  -2   5   5    1.90    1.20
   2   5  -5   -0.40    2.60
  -2   5   5    1.00    2.00
  -2   5   5    1.80    2.40
  -2   5   5    2.60    1.10
   2   5  -5   -0.70    1.80
   2   5  -5    1.10    2.40
  -2   5   5   -0.30    1.60
  -2   5   5    3.20    1.50
   2  -5  -5   -0.40    3.20
  -2  -5   5    3.60    1.70
   2  -5  -5    1.00    3.10
  -2  -5   5    4.80    2.40
  -2  -5   5    3.50    2.60
  -2  -5   5    3.10    2.80
   2  -5  -5    3.90    1.20
  -2  -5   5    3.80    1.90
   2  -5  -5   -0.40    1.70
  -2  -5   5    1.70    2.40
   2  -5  -5   -1.10    2.20
  -2  -5   5    1.60    3.00
   2   5  -4  237.18   16.80
   2   5  -4  267.77   17.30
   2   5  -4  228.58   18.60
  -2   5   4  269.67   18.20
  -2   5   4  257.17   18.00
  -2   5   4  231.48   16.20
  -2   5   4  244.58   18.70
   2   5  -4  237.78   17.90
  -2   5   4  243.18   16.90
  -2   5   4  247.88   17.60
  -2   5   4  253.27   16.90
  -2   5   4  227.68   16.20
   2   5  -4  251.67   18.70
  -2  -5   4  230.58   17.90
   2  -5  -4  243.28   17.90
   2  -5  -4  275.77   16.40
  -2  -5   4  230.18   16.70
   2  -5  -4  270.37   18.60
  -2  -5   4  241.78   18.30
  -2  -5   4  251.07   18.90
   2  -5  -4  246.48   18.70
   2  -5  -4  277.37   18.40
  -2  -5   4  235.18   19.00
   2  -5  -4  238.18   17.60
  -2  -5   4  225.68   17.60
   2  -5  -4  253.37   17.20
   2  -5  -4  241.88   16.80
   2   5  -3 2588.94  159.98
  -2   5   3 2763.02  160.58
   2   5  -3 2310.77  161.58
   2   5  -3 2516.65  159.78
  -2   5   3 2740.83  161.28
  -2   5   3 2636.04  160.08
   2   5  -3 2464.65  159.18
  -2   5   3 2698.33  160.78
  -2   5   3 2780.52  161.18
   2   5  -3 2563.04  161.28
   2  -5  -3 2525.25  160.28
   2  -5  -3 2532.55  159.98
   2  -5  -3 2801.92  164.08
  -2  -5   3 2514.55  160.38
   2  -5  -3 2251.47  160.68
  -2  -5   3 2232.88  161.78
  -2  -5   3 2564.84  160.88
   2  -5  -3 2515.35  161.48
  -2  -5   3 2470.85  159.78
  -2  -5   3 2557.64  161.48
  -2  -5   3 2548.45  160.78
  -2  -5   3 2474.35  160.78
   2  -5  -3 2626.84  161.38
  -2  -5   3 2522.55  161.28
   2   5  -2   12.10    2.20
  -2   5   2   17.40    1.90
  -2   5   2   17.90    2.00
   2   5  -2   11.80    1.90
  -2   5   2   15.50    2.30
  -2   5   2   17.90    2.30
  -2   5   2   20.60    3.10
   2   5  -2   16.50    3.00
   2   5  -2   14.60    1.50
  -2  -5   2   16.00    2.60
   2  -5  -2   10.80    1.80
   2  -5  -2   13.40    2.90
   2  -5  -2   15.20    2.40
   2  -5  -2   12.40    2.00
   2  -5  -2   15.60    2.40
   2  -5  -2   14.90    3.00
  -2  -5   2   14.60    2.20
  -2  -5   2   16.10    2.10
  -2  -5   2   14.30    2.80
  -2  -5   2   15.80    2.10
   2  -5  -2   12.40    2.90
  -2   5   1 4423.06  261.37
  -2   5   1 3951.60  261.47
  -2   5   1 4498.65  261.17
  -2   5   1 4500.55  261.47
   2   5  -1 3756.32  261.97
  -2   5   1 4473.35  261.87
  -2   5   1 4285.17  261.37
  -2  -5   1 4239.68  261.47
   2  -5  -1 4072.99  262.77
  -2  -5   1 3882.71  262.07
   2  -5  -1 4174.48  261.17
   2  -5  -1 4217.28  261.97
  -2  -5   1 4004.10  261.77
  -2  -5   1 3963.40  261.57
  -2  -5   1 4279.17  261.37
  -2   5   0  276.77   19.60
  -2   5   0  306.67   19.10
  -2   5   0  327.57   19.60
  -2   5   0  289.77   19.50
  -2   5   0  295.57   19.40
  -2   5   0  290.87   19.40
   2   5   0  307.17   20.20
  -2  -5   0  293.97   19.10
   2  -5   0  287.47   19.50
   2  -5   0  311.97   19.40
  -2  -5   0  288.57   19.80
  -2  -5   0  292.47   19.90
  -2  -5   0  293.67   19.00
  -2  -5   0  264.97   19.50
  -2  -5   0  313.37   19.40
  -2   5  -1  974.10   58.89
  -2   5  -1  943.41   59.09
  -2   5  -1  930.71   58.69
  -2   5  -1  982.80   58.49
   2  -5   1  902.91   58.49
  -2  -5  -1  939.91   59.99
  -2  -5  -1  915.01   58.19
  -2  -5  -1  872.11   59.49
  -2  -5  -1  834.22   58.29
  -2  -5  -1  936.81   58.69
  -2   5  -2  384.86   27.50
  -2   5  -2  431.26   27.30
  -2   5  -2  447.26   27.70
  -2   5  -2  382.76   27.50
   2   5   2  461.95   27.50
  -2   5  -2  376.06   26.20
  -2  -5  -2  399.66   28.00
  -2  -5  -2  386.16   26.60
  -2  -5  -2  399.26   27.40
  -2  -5  -2  369.86   27.10
  -2  -5  -2  408.66   27.30
   2  -5   2  430.26   26.90
   2  -5   2  446.66   29.00
  -2   5  -3  110.59   10.40
   2   5   3  136.49   10.00
  -2   5  -3  135.09   10.40
   2   5   3  117.79   10.20
  -2   5  -3  113.69   10.30
  -2   5  -3  124.19    9.50
  -2   5  -3  142.89   10.50
  -2   5  -3  111.49    8.70
  -2  -5  -3  114.49   10.40
  -2  -5  -3  119.29    9.10
  -2  -5  -3  124.69    9.80
  -2  -5  -3  120.49   10.50
  -2  -5  -3  120.09    8.70
  -2  -5  -3  110.39    9.50
  -2  -5  -3  123.39   10.40
  -2   5  -4    7.00    3.00
  -2   5  -4    5.50    2.60
  -2   5  -4   10.30    2.70
  -2   5  -4    9.80    3.30
  -2   5  -4    6.90    3.40
   2   5   4    6.40    2.80
  -2   5  -4    9.60    1.90
  -2   5  -4   11.40    3.90
   2   5   4    8.80    3.50
  -2  -5  -4    6.60    2.20
  -2  -5  -4    4.50    1.40
  -2  -5  -4    5.30    1.40
  -2  -5  -4    5.30    2.80
  -2  -5  -4    3.60    1.80
  -2  -5  -4    2.60    2.50
  -2  -5  -4    8.80    2.70
  -2  -5  -4    3.60    1.60
  -2   5  -5   55.89    6.90
  -2   5  -5   51.29    5.60
  -2   5  -5   38.30   10.10
   2   5   5   55.59    5.00
  -2   5  -5   72.59    9.20
  -2   5  -5   47.00    9.40
  -2   5  -5   57.69    8.70
  -2   5  -5   49.20    5.10
  -2   5  -5   49.99    7.70
  -2   5  -5   51.09    6.80
  -2   5  -5   36.90    8.60
  -2   5  -5   48.50    5.40
  -2  -5  -5   58.19    6.30
  -2  -5  -5   62.99    7.10
  -2  -5  -5   62.49    8.80
  -2  -5  -5   53.19    6.70
  -2  -5  -5   69.39    8.80
  -2  -5  -5   62.19    5.20
  -2  -5  -5   59.59    4.80
  -2  -5  -5   62.39    5.20
   2  -5   5   54.19    4.80
  -2   5  -6    0.00    1.30
  -2   5  -6    1.90    1.20
   2   5   6    1.10    1.10
  -2   5  -6    4.10    4.90
   2   5   6   -0.10    1.10
  -2   5  -6   -3.70    3.40
  -2   5  -6   -2.00    2.80
  -2   5  -6    0.30    2.00
  -2  -5  -6    0.50    1.10
  -2  -5  -6    4.20    3.00
  -2  -5  -6    0.70    1.30
  -2  -5  -6    0.80    2.10
  -2  -5  -6   -1.50    3.00
  -2  -5  -6    1.20    0.90
   2   5   7   16.10    2.30
  -2   5  -7   10.00    2.70
  -2   5  -7   15.80    2.30
  -2  -5  -7   16.50    2.50
  -2  -5  -7    6.00    4.70
  -2  -5  -7   14.20    3.30
  -2  -5  -7   13.20    3.70
  -2  -5  -7   18.60    2.30
   2   5   8    5.50    2.40
   2   5   8    4.90    1.40
  -2  -5  -8    4.20    1.20
   2  -5   8    2.30    1.30
   2  -5   8    2.50    1.60
  -2   6   8    6.90    1.50
   2   6  -7   14.90    4.90
  -2  -6   7   13.00    7.10
  -2  -6   7   12.50    2.60
   2   6  -6    8.10    5.90
  -2   6   6    8.00    1.40
  -2   6   6   10.20    4.40
  -2   6   6    6.50    3.20
   2   6  -6   11.30    3.40
   2   6  -6    6.70    2.90
  -2  -6   6   14.00    2.70
   2  -6  -6   12.60    3.50
   2  -6  -6   11.10    6.30
  -2  -6   6   10.80    2.90
  -2  -6   6   10.30    2.10
   2  -6  -6   13.40    9.20
   2  -6  -6    8.40    1.40
  -2  -6   6   12.20    5.10
   2   6  -5  326.57   26.70
   2   6  -5  380.36   24.60
  -2   6   5  329.47   24.40
  -2   6   5  402.86   26.50
  -2   6   5  353.26   23.50
   2   6  -5  369.46   25.80
  -2   6   5  360.46   23.60
  -2   6   5  334.77   25.20
   2   6  -5  352.16   27.30
  -2   6   5  404.06   24.60
  -2   6   5  381.36   27.40
  -2   6   5  383.36   26.40
  -2  -6   5  340.77   26.70
  -2  -6   5  347.87   24.70
  -2  -6   5  338.37   24.50
  -2  -6   5  347.07   28.30
  -2  -6   5  338.27   27.90
  -2  -6   5  334.17   29.30
  -2  -6   5  327.07   25.90
   2  -6  -5  405.96   23.60
   2  -6  -5  421.06   26.10
  -2   6   4  579.84   39.80
  -2   6   4  533.05   39.00
   2   6  -4  583.04   40.40
  -2   6   4  536.25   37.70
  -2   6   4  580.44   38.40
  -2   6   4  562.14   37.80
  -2   6   4  603.04   40.80
  -2   6   4  555.04   38.40
   2   6  -4  606.14   38.40
  -2   6   4  597.14   39.90
   2  -6  -4  582.94   39.50
  -2  -6   4  586.54   38.90
   2  -6  -4  606.44   38.00
   2  -6  -4  630.84   38.90
  -2  -6   4  619.44   40.10
   2  -6  -4  627.94   38.70
  -2  -6   4  589.64   41.10
   2  -6  -4  625.04   40.90
  -2  -6   4  621.84   40.50
   2  -6  -4  569.74   39.50
   2  -6  -4  586.54   40.30
  -2  -6   4  670.33   43.20
  -2   6   3 1682.53  104.09
  -2   6   3 1811.12  104.99
   2   6  -3 1526.05  104.59
   2   6  -3 1599.64  103.99
  -2   6   3 1649.44  102.89
   2   6  -3 1737.13  102.59
  -2   6   3 1680.13  104.09
  -2   6   3 1693.03  102.39
  -2   6   3 1695.93  103.59
   2   6  -3 1440.36  103.39
  -2   6   3 1649.23  102.99
  -2  -6   3 1606.14  104.49
   2  -6  -3 1538.15  104.39
  -2  -6   3 1703.53  102.79
  -2  -6   3 1690.23  103.49
   2  -6  -3 1465.05  102.69
  -2  -6   3 1682.93  103.99
   2  -6  -3 1604.14  103.89
   2  -6  -3 1577.24  103.29
   2  -6  -3 1606.84  104.49
  -2  -6   3 1629.14  103.99
   2  -6  -3 1595.14  102.99
  -2   6   2 3837.12  241.98
  -2   6   2 3889.51  241.08
   2   6  -2 4055.29  241.78
   2   6  -2 3884.51  242.08
  -2   6   2 3636.24  241.68
  -2   6   2 3874.51  241.48
  -2   6   2 3979.40  242.58
  -2   6   2 3683.33  241.18
  -2  -6   2 3886.41  242.18
   2  -6  -2 3566.74  240.98
   2  -6  -2 3768.42  241.98
   2  -6  -2 3789.82  242.48
  -2  -6   2 3740.13  241.98
  -2  -6   2 4224.78  241.88
   2  -6  -2 3727.23  241.98
  -2  -6   2 3870.31  242.58
   2  -6  -2 3513.65  242.78
  -2  -6   2 4009.70  241.38
   2  -6  -2 4002.20  241.28
   2  -6  -2 4110.29  241.88
  -2   6   1   47.10    4.50
  -2   6   1   55.69    5.00
  -2   6   1   61.89    4.60
  -2   6   1   50.29    4.80
  -2   6   1   50.39    4.40
  -2   6   1   51.49    4.20
  -2  -6   1   57.89    5.10
  -2  -6   1   60.19    5.50
   2  -6  -1   46.40    4.90
  -2  -6   1   65.19    5.20
   2  -6  -1   58.49    5.40
   2  -6  -1   47.30    5.90
   2  -6  -1   50.89    4.40
   2  -6  -1   64.49    6.40
  -2   6   0  929.61   56.09
  -2   6   0  916.91   55.89
  -2   6   0  907.11   55.59
   2   6   0  867.71   56.59
  -2   6   0  912.71   56.19
  -2   6   0  860.21   55.89
  -2   6   0  863.61   56.19
  -2  -6   0  865.11   55.39
   2  -6   0  958.90   56.09
  -2  -6   0  859.11   55.59
   2  -6   0  847.12   56.09
  -2  -6   0  861.31   56.49
   2  -6   0  934.61   56.29
  -2  -6   0  809.12   56.29
  -2  -6   0  850.71   55.99
  -2  -6   0  818.42   56.29
  -2   6  -1 2320.17  151.78
  -2   6  -1 2566.94  151.58
  -2   6  -1 2425.56  151.58
  -2   6  -1 2436.56  151.58
  -2   6  -1 2550.34  150.98
  -2   6  -1 2396.26  151.28
   2  -6   1 2260.57  151.28
  -2  -6  -1 2146.79  150.88
   2  -6   1 2541.55  151.48
  -2  -6  -1 2371.96  151.28
   2  -6   1 2626.74  151.88
  -2  -6  -1 2326.17  151.48
  -2  -6  -1 2346.17  151.98
  -2   6  -2  239.38   17.70
  -2   6  -2  239.18   16.50
  -2   6  -2  279.37   18.40
  -2   6  -2  252.97   17.60
  -2   6  -2  245.68   17.00
  -2   6  -2  244.28   17.80
  -2   6  -2  252.27   17.90
  -2  -6  -2  230.68   16.40
  -2  -6  -2  251.87   18.00
   2  -6   2  252.37   17.20
   2  -6   2  282.47   17.90
  -2  -6  -2  245.98   17.00
  -2  -6  -2  249.88   18.40
  -2  -6  -2  233.08   17.10
   2  -6   2  258.27   18.10
  -2  -6  -2  255.97   17.40
   2   6   3   19.80    3.80
  -2   6  -3    9.90    3.20
  -2  -6  -3   15.00    2.40
  -2  -6  -3   11.90    3.30
  -2  -6  -3   20.60    3.40
  -2  -6  -3   18.30    2.10
  -2  -6  -3   15.40    2.90
  -2  -6  -3   16.70    3.60
  -2  -6  -3   19.90    4.40
   2   6   4  158.28   13.90
  -2   6  -4  154.28   12.30
  -2   6  -4  204.08   15.90
  -2   6  -4  160.48   12.50
  -2   6  -4  153.28   15.60
  -2   6  -4  180.08   15.10
  -2   6  -4  154.98   15.10
  -2   6  -4  198.98   15.60
  -2   6  -4  178.28   13.70
  -2   6  -4  182.18   14.00
  -2  -6  -4  180.98   15.20
  -2  -6  -4  194.38   14.40
  -2  -6  -4  177.78   15.20
  -2  -6  -4  176.68   13.70
  -2  -6  -4  176.48   13.30
  -2  -6  -4  195.28   15.80
  -2  -6  -4  175.68   12.30
  -2  -6  -4  174.08   13.80
  -2  -6  -4  163.58   12.20
  -2   6  -5   89.79   10.30
  -2   6  -5  115.99   13.00
   2   6   5  112.29    8.50
  -2   6  -5   96.89    9.00
  -2   6  -5  102.19   12.20
  -2   6  -5  108.19   12.50
  -2   6  -5  113.79    9.40
  -2   6  -5  102.29   10.80
  -2   6  -5   94.79   12.90
  -2   6  -5   80.89   13.00
  -2  -6  -5  130.19   12.70
  -2  -6  -5  124.69    8.90
  -2  -6  -5  124.99   10.10
  -2  -6  -5  124.79   11.00
  -2  -6  -5  125.49   12.70
  -2  -6  -5   97.69    8.20
  -2  -6  -5  125.09   10.90
  -2  -6  -5  128.49   11.50
  -2  -6  -5  112.39   10.80
  -2  -6  -5  124.49    8.80
   2   6   6   37.00    3.50
  -2   6  -6   21.30    6.70
  -2   6  -6   31.50    4.10
  -2   6  -6   30.90    3.60
  -2   6  -6   24.40    5.60
  -2   6  -6   21.40    5.40
   2   6   6   30.60    3.20
  -2  -6  -6   26.60    5.20
  -2  -6  -6   27.20    5.70
  -2  -6  -6   28.30    4.40
  -2  -6  -6   31.00    4.80
  -2  -6  -6   33.10    3.30
  -2  -6  -6   34.30    3.60
  -2   6  -7   21.10    2.50
   2   6   7   21.60    2.50
  -2   6  -7   17.90    2.70
  -2   6  -7    9.40    4.70
  -2  -6  -7   10.20    4.90
   2  -6   7   14.30    3.10
  -2  -6  -7   16.30    4.40
  -2  -6  -7   20.00    3.00
  -2  -6  -7   24.70    2.90
  -2  -6  -7   23.20    2.60
   2   6   8   12.60    2.80
   2   6   8    6.40    1.20
   2  -6   8    9.00    1.60
   2  -6   8    6.10    1.80
  -2   7   7    4.10    3.70
  -2  -7   7    2.40    1.90
  -2  -7   7    1.90    5.80
   2   7  -6  216.18   14.90
   2   7  -6  170.18   17.70
  -2   7   6  171.68   16.90
  -2   7   6  190.08   12.60
   2   7  -6  191.98   16.00
  -2   7   6  213.58   19.00
   2  -7  -6  228.58   20.10
  -2  -7   6  178.08   13.90
  -2  -7   6  176.28   13.50
   2  -7  -6  210.48   12.90
   2  -7  -6  212.58   16.30
  -2  -7   6  189.98   18.70
  -2  -7   6  175.38   14.20
  -2   7   5   45.10    6.50
  -2   7   5   43.70    4.90
  -2   7   5   35.00    5.60
  -2   7   5   38.20    3.70
  -2   7   5   40.20    3.50
   2   7  -5   33.60    5.60
  -2   7   5   49.60   10.30
   2   7  -5   28.50    4.20
  -2   7   5   36.10    3.10
  -2   7   5   33.30    5.30
  -2  -7   5   44.40    7.30
  -2  -7   5   31.30    4.00
  -2  -7   5   35.30    4.60
  -2  -7   5   26.00    6.10
  -2  -7   5   25.90    5.50
  -2  -7   5   39.60    4.60
   2  -7  -5   53.09    7.00
   2  -7  -5   41.20    3.20
   2   7  -4  523.25   41.00
  -2   7   4  589.54   40.80
  -2   7   4  593.84   37.70
  -2   7   4  555.24   38.90
  -2   7   4  582.04   38.30
  -2   7   4  584.14   39.90
  -2   7   4  654.03   39.90
   2   7  -4  533.45   39.90
   2   7  -4  647.44   38.20
  -2   7   4  569.04   37.60
  -2   7   4  605.14   39.80
   2  -7  -4  626.04   38.80
   2  -7  -4  657.03   40.70
  -2  -7   4  571.44   38.40
  -2  -7   4  571.44   39.40
   2  -7  -4  582.84   39.60
   2  -7  -4  581.04   37.60
  -2  -7   4  560.44   40.90
  -2  -7   4  543.85   41.30
   2  -7  -4  593.24   40.50
   2  -7  -4  616.64   41.10
  -2  -7   4  563.84   39.90
   2  -7  -4  582.84   39.60
   2  -7  -4  607.94   38.20
  -2  -7   4  590.84   40.40
  -2   7   3  123.29    8.10
  -2   7   3  125.89    8.70
  -2   7   3  117.09   10.30
  -2   7   3  108.79    8.60
  -2   7   3   96.59    9.20
  -2   7   3  123.09    9.20
   2   7  -3  126.19   10.20
   2   7  -3  131.49    9.50
  -2   7   3  114.59    9.70
   2  -7  -3  113.39    8.90
   2  -7  -3  102.99    9.40
   2  -7  -3  115.19   10.30
   2  -7  -3  114.09    9.70
   2  -7  -3   99.69    9.80
   2  -7  -3  112.99    9.00
   2  -7  -3  100.39    8.40
   2  -7  -3   94.49   10.30
  -2   7   2   82.89    6.10
  -2   7   2   72.19    6.80
  -2   7   2   82.49    7.50
   2   7  -2   79.19    6.50
  -2   7   2   87.89    6.80
   2   7  -2   73.19    6.80
   2   7  -2   78.69    6.90
  -2   7   2   79.89    5.60
  -2   7   2   76.19    6.20
  -2   7   2   85.19    6.20
   2   7  -2   73.29    6.10
   2  -7  -2   75.99    6.30
   2  -7  -2   68.79    6.30
   2  -7  -2   77.39    7.10
   2  -7  -2   68.29    7.50
   2  -7  -2   62.29    6.90
   2  -7  -2   72.09    6.10
  -2  -7   2   65.89    6.90
  -2  -7   2   78.79    6.80
  -2  -7   2   68.59    6.30
  -2  -7   2   64.19    7.20
   2  -7  -2   74.79    6.70
  -2  -7   2   89.79    7.40
   2   7  -1  373.46   23.40
  -2   7   1  343.37   23.50
  -2   7   1  365.76   22.60
  -2   7   1  344.77   22.80
  -2   7   1  354.36   22.90
  -2   7   1  355.86   22.80
   2   7  -1  315.67   23.40
  -2   7   1  342.67   23.10
  -2   7   1  364.56   23.50
  -2  -7   1  318.87   24.40
  -2  -7   1  341.87   23.30
   2  -7  -1  328.77   22.80
  -2  -7   1  366.56   23.70
   2  -7  -1  341.67   24.50
   2  -7  -1  364.36   23.20
  -2  -7   1  305.17   23.20
   2  -7  -1  357.66   23.70
   2  -7  -1  346.17   23.90
  -2  -7   1  351.66   22.90
  -2  -7   1  313.17   23.30
  -2   7   0 1489.55   90.19
  -2   7   0 1514.85   89.79
  -2   7   0 1472.05   90.49
  -2   7   0 1378.56   90.39
  -2   7   0 1523.35   90.39
   2   7   0 1312.67   90.59
  -2   7   0 1447.36   90.09
  -2  -7   0 1289.57   90.39
  -2  -7   0 1474.05   90.49
  -2  -7   0 1373.66   90.79
   2  -7   0 1442.46   90.29
  -2  -7   0 1449.26   91.09
  -2  -7   0 1476.25   89.89
  -2  -7   0 1279.47   89.49
  -2  -7   0 1335.37   90.69
   2  -7   0 1418.26   89.99
   2  -7   0 1471.15   90.49
   2  -7   0 1497.15   90.09
  -2   7  -1   17.80    2.50
  -2   7  -1   17.60    2.50
  -2   7  -1   23.80    2.90
  -2   7  -1   22.40    2.30
  -2   7  -1   18.50    2.50
  -2   7  -1   18.60    2.40
  -2   7  -1   19.00    1.90
  -2  -7  -1   26.40    3.20
  -2  -7  -1   24.30    2.50
   2  -7   1   18.70    2.60
   2  -7   1   23.70    3.00
   2  -7   1   20.00    2.80
  -2  -7  -1   23.00    3.10
   2  -7   1   23.10    2.70
  -2  -7  -1   23.70    3.50
  -2   7  -2  923.01   59.69
  -2   7  -2  909.61   58.69
  -2   7  -2  910.11   59.49
  -2   7  -2  883.71   59.39
  -2   7  -2  913.31   60.09
  -2   7  -2  934.71   58.09
  -2   7  -2  965.40   59.79
  -2  -7  -2  892.01   59.89
   2  -7   2  865.41   59.09
   2  -7   2  963.00   59.59
  -2  -7  -2  886.01   58.89
  -2  -7  -2  886.61   59.69
  -2  -7  -2  924.11   58.89
   2  -7   2  960.30   60.19
  -2  -7  -2  925.11   60.49
  -2  -7  -2  872.21   58.09
  -2  -7  -2  957.00   60.09
  -2  -7  -2  954.00   60.29
  -2  -7  -2  935.01   59.59
  -2   7  -3    0.50    1.00
  -2   7  -3    3.20    2.00
  -2   7  -3    0.30    1.90
  -2   7  -3    1.00    2.00
  -2   7  -3    3.00    1.90
  -2   7  -3    1.90    1.50
   2   7   3    5.60    2.40
  -2   7  -3    2.10    1.60
  -2  -7  -3    1.50    1.50
  -2  -7  -3    1.20    1.50
  -2  -7  -3   -0.50    4.60
  -2  -7  -3    0.60    1.70
  -2  -7  -3    0.50    1.60
  -2  -7  -3    0.90    1.00
  -2  -7  -3    2.70    2.20
  -2  -7  -3    0.50    2.30
  -2   7  -4   73.69    6.80
  -2   7  -4   77.39    8.00
   2   7   4   78.19    8.90
  -2   7  -4   83.89    9.20
  -2   7  -4   86.29    9.20
  -2   7  -4   77.79    7.60
  -2   7  -4   69.49    9.70
  -2   7  -4   75.69    9.20
  -2   7  -4   98.79   10.00
  -2  -7  -4   86.39    9.40
  -2  -7  -4   91.29    6.70
  -2  -7  -4   81.69   10.20
  -2  -7  -4   85.89    8.20
  -2  -7  -4   88.79    7.60
  -2  -7  -4   87.79    8.60
  -2  -7  -4   85.79    7.90
  -2  -7  -4   88.09    9.50
  -2  -7  -4   81.69    6.60
  -2  -7  -4   97.69    8.90
  -2   7  -5   10.60    5.40
  -2   7  -5   11.30    5.30
   2   7   5   10.30    2.00
  -2   7  -5    5.40    1.60
  -2   7  -5    5.00    3.50
  -2   7  -5    8.00    2.00
  -2   7  -5    8.40    4.80
  -2   7  -5   13.90    4.60
  -2   7  -5    9.00    4.70
  -2   7  -5   11.40    2.60
  -2   7  -5   15.60    8.10
   2   7   5    9.10    1.90
  -2  -7  -5    5.60    2.70
   2  -7   5    4.80    1.70
  -2  -7  -5    6.80    2.90
  -2  -7  -5    6.80    2.40
  -2  -7  -5    3.10    4.20
  -2  -7  -5    6.20    1.70
  -2  -7  -5    5.70    1.60
  -2  -7  -5    5.50    1.60
  -2  -7  -5    5.20    2.90
  -2  -7  -5    5.60    3.40
   2   7   6   22.70    4.10
  -2   7  -6   24.10    3.00
  -2   7  -6   22.80    3.30
  -2   7  -6   20.90    5.50
  -2   7  -6   14.00    7.90
  -2   7  -6   14.50    6.70
   2   7   6   23.30    2.80
  -2   7  -6   15.30    3.30
  -2  -7  -6   14.90    3.80
  -2  -7  -6   17.90    4.80
  -2  -7  -6   24.50    2.80
  -2  -7  -6   27.20    3.20
  -2  -7  -6   25.50    3.10
  -2   7  -7   21.30    2.40
  -2   7  -7   16.40    2.50
   2   7   7   18.20    2.40
  -2  -7  -7   20.50    2.40
  -2  -7  -7   19.90    2.90
  -2  -7  -7   19.20    2.70
   2  -7   7   14.60    3.10
   2   7   8    0.60    0.70
   2   7   8    2.20    1.20
   2  -7   8    2.20    1.60
   2  -7   8   -0.40    1.00
  -2  -7  -8    0.40    0.80
   2   8  -7  222.88   17.20
  -2   8   7  178.48   18.30
   2  -8  -7  236.88   17.80
  -2  -8   7  209.88   19.90
   2   8  -6   18.10    6.70
   2   8  -6   19.60    4.50
  -2   8   6   14.10    5.20
  -2   8   6   12.60    4.80
  -2  -8   6   13.00    2.90
   2  -8  -6    7.50    5.70
  -2  -8   6   13.50    5.90
   2  -8  -6   11.60    4.00
   2  -8  -6   16.20    2.40
  -2  -8   6   14.40    3.60
  -2  -8   6   17.20    2.80
   2  -8  -6   31.60    9.40
  -2   8   5 1093.19   72.99
  -2   8   5 1181.28   74.29
   2   8  -5 1159.58   76.99
  -2   8   5 1092.49   77.19
   2   8  -5 1099.89   77.89
  -2   8   5 1147.69   76.39
   2  -8  -5 1076.79   72.79
  -2  -8   5 1068.69   77.59
  -2  -8   5 1202.58   79.49
   2  -8  -5 1291.97   76.19
   2  -8  -5 1214.18   73.09
  -2  -8   5 1174.78   77.29
  -2  -8   5 1206.08   74.79
  -2  -8   5 1160.28   76.49
  -2  -8   5 1179.18   79.29
  -2  -8   5 1165.08   74.39
  -2   8   4  295.77   22.10
  -2   8   4  290.67   19.90
  -2   8   4  333.57   21.10
  -2   8   4  277.57   21.30
  -2   8   4  320.57   22.60
   2   8  -4  283.67   22.30
   2   8  -4  327.77   20.40
  -2   8   4  312.17   23.40
  -2   8   4  279.87   20.50
  -2   8   4  305.47   20.00
   2  -8  -4  333.37   22.50
   2  -8  -4  348.07   24.40
  -2  -8   4  274.77   20.90
  -2  -8   4  292.07   22.70
  -2  -8   4  292.97   23.80
   2  -8  -4  332.37   20.20
  -2  -8   4  287.17   22.90
  -2  -8   4  278.27   22.90
   2  -8  -4  320.77   22.40
   2  -8  -4  339.37   21.60
  -2  -8   4  262.57   23.10
   2  -8  -4  308.37   19.90
  -2   8   3  476.25   30.40
  -2   8   3  449.86   31.50
   2   8  -3  480.95   31.50
  -2   8   3  484.65   29.80
  -2   8   3  517.15   33.10
   2   8  -3  436.36   32.80
  -2   8   3  469.65   32.70
  -2   8   3  476.85   30.60
  -2   8   3  464.25   30.50
   2  -8  -3  443.36   32.60
   2  -8  -3  447.66   32.30
  -2  -8   3  447.46   30.30
   2  -8  -3  466.55   30.90
   2  -8  -3  438.56   30.50
   2  -8  -3  406.26   31.60
  -2  -8   3  520.75   32.40
   2  -8  -3  467.75   31.00
  -2  -8   3  420.56   32.70
   2  -8  -3  419.46   29.80
  -2  -8   3  491.55   31.40
  -2  -8   3  486.65   32.70
  -2  -8   3  428.96   32.00
   2  -8  -3  469.75   31.90
  -2   8   2   64.69    6.60
  -2   8   2   72.09    5.80
   2   8  -2   68.79    6.60
  -2   8   2   71.99    6.10
   2   8  -2   72.09    6.00
  -2   8   2   70.09    5.70
  -2   8   2   82.69    6.70
  -2   8   2   73.69    7.20
   2   8  -2   71.59    6.50
  -2   8   2   67.49    5.90
   2   8  -2   77.79    6.30
  -2  -8   2   75.49    5.70
   2  -8  -2   66.59    7.00
  -2  -8   2   63.29    7.10
   2  -8  -2   64.79    7.60
   2  -8  -2   60.79    5.70
  -2  -8   2   78.49    7.00
   2  -8  -2   58.69    6.50
   2  -8  -2   65.89    8.70
   2  -8  -2   64.09    7.00
  -2   8   1   15.00    2.20
  -2   8   1   13.60    2.00
  -2   8   1   15.60    3.10
  -2   8   1   20.40    3.80
   2   8  -1   14.40    3.00
  -2   8   1   14.70    1.80
  -2   8   1   16.30    2.30
   2   8  -1   23.30    4.40
  -2   8   1   14.70    2.50
   2  -8  -1   18.80    2.70
   2  -8  -1   21.00    2.70
  -2  -8   1   20.10    3.00
   2  -8  -1   14.10    3.30
  -2  -8   1   17.40    2.80
  -2   8   0  159.28   10.70
  -2   8   0  148.59   10.60
  -2   8   0  159.38   10.20
  -2   8   0  150.38   11.10
  -2   8   0  152.78   10.70
   2   8   0  153.38   10.60
  -2   8   0  154.78    9.80
  -2   8   0  144.89   10.80
   2   8   0  124.39   10.80
  -2  -8   0  137.69   10.90
  -2  -8   0  126.89   10.80
   2  -8   0  144.39   10.70
   2  -8   0  157.68   10.70
  -2  -8   0  122.99   11.20
   2  -8   0  140.19   10.40
   2  -8   0  152.28   11.20
  -2  -8   0  129.49   11.10
  -2  -8   0  134.59   10.30
  -2  -8   0  129.39   11.20
  -2   8  -1  860.01   50.69
  -2   8  -1  807.82   50.69
   2   8   1  868.11   50.49
  -2   8  -1  830.22   50.99
  -2   8  -1  791.42   50.79
  -2   8  -1  758.22   51.09
  -2   8  -1  811.92   50.69
  -2   8  -1  814.22   49.80
  -2  -8  -1  816.22   50.99
  -2  -8  -1  803.42   50.59
  -2  -8  -1  695.93   50.99
   2  -8   1  798.22   51.29
  -2  -8  -1  780.22   51.69
   2  -8   1  748.23   50.69
   2  -8   1  690.13   50.89
  -2  -8  -1  708.73   51.89
  -2   8  -2  166.18   12.30
  -2   8  -2  161.88   12.70
  -2   8  -2  163.98   12.40
  -2   8  -2  152.48   12.10
  -2   8  -2  162.38   10.80
  -2   8  -2  167.48   12.20
  -2   8  -2  163.28   11.50
   2   8   2  182.28   11.30
  -2  -8  -2  149.39   11.60
  -2  -8  -2  163.08   12.80
  -2  -8  -2  148.59   12.50
  -2  -8  -2  157.28   13.00
   2  -8   2  154.78   12.70
   2  -8   2  157.28   12.30
  -2  -8  -2  145.19   11.80
  -2  -8  -2  145.19   10.80
   2  -8   2  156.28   12.50
  -2  -8  -2  151.28   13.10
  -2   8  -3 2001.00  126.69
  -2   8  -3 1978.10  125.89
   2   8   3 1985.60  126.59
  -2   8  -3 1966.00  124.69
  -2   8  -3 2149.58  128.29
  -2   8  -3 1861.41  126.99
  -2   8  -3 1948.41  126.79
  -2   8  -3 2010.20  127.19
  -2  -8  -3 2096.19  127.89
  -2  -8  -3 1932.61  124.59
  -2  -8  -3 1844.92  125.79
  -2  -8  -3 1961.30  126.49
  -2  -8  -3 2047.30  126.39
  -2  -8  -3 1928.01  127.09
  -2  -8  -3 1994.20  127.39
  -2  -8  -3 2014.60  127.29
  -2   8  -4   67.39    6.70
  -2   8  -4   64.49    5.90
  -2   8  -4   58.49    9.10
  -2   8  -4   69.89    8.30
  -2   8  -4   64.09    8.30
  -2   8  -4   60.39    6.90
  -2   8  -4   61.39    5.70
  -2   8  -4   62.99    8.10
   2   8   4   52.09    7.90
  -2  -8  -4   82.89    8.10
  -2  -8  -4   70.99    7.10
  -2  -8  -4   71.49    5.70
  -2  -8  -4   75.59    7.50
  -2  -8  -4   81.99    5.90
  -2  -8  -4   73.09    8.70
  -2  -8  -4   82.39    9.00
  -2   8  -5  172.48   18.30
  -2   8  -5  170.38   13.60
  -2   8  -5  232.48   18.90
  -2   8  -5  201.38   16.10
  -2   8  -5  213.48   14.70
   2   8   5  212.38   13.60
  -2   8  -5  196.78   18.70
  -2   8  -5  198.68   14.30
  -2   8  -5  144.59   19.90
  -2   8  -5  204.08   16.60
   2  -8   5  206.18   13.70
  -2  -8  -5  207.98   14.00
  -2  -8  -5  173.98   13.30
  -2  -8  -5  191.78   15.00
  -2  -8  -5  205.88   18.20
  -2  -8  -5  198.78   16.70
  -2  -8  -5  186.48   17.90
  -2  -8  -5  191.08   13.70
  -2  -8  -5  172.78   16.20
  -2  -8  -5  189.28   15.90
   2   8   6   35.30    3.30
  -2   8  -6   12.40    8.10
  -2   8  -6   26.60    4.00
  -2   8  -6   21.10    5.50
  -2   8  -6   29.50    3.60
  -2   8  -6   24.90    3.10
  -2  -8  -6   34.90    3.30
  -2  -8  -6   21.40    4.50
  -2  -8  -6   33.10    3.50
  -2  -8  -6   26.60    5.40
  -2  -8  -6   32.70    6.30
  -2  -8  -6   31.80    3.80
   2   8   7    8.80    1.70
   2   8   7    9.90    1.90
  -2   8  -7    8.20    1.90
  -2  -8  -7    8.00    1.60
   2  -8   7   10.20    2.50
  -2  -8  -7    9.20    1.70
  -2  -8  -7    7.00    1.80
   2   8   8    0.40    0.60
   2   8   8   -1.00    0.90
   2  -8   8   -0.90    0.70
  -2  -8  -8    0.80    0.70
   2  -8   8   -0.50    0.90
  -2   9   7   16.40    5.30
   2   9  -7   11.00    3.50
  -2  -9   7    7.70    7.70
   2  -9  -7   12.30    4.70
  -2   9   6   44.90    7.50
   2   9  -6   56.89    7.00
   2   9  -6   43.20    5.00
   2  -9  -6   47.10    3.90
   2  -9  -6   49.40    7.10
  -2  -9   6   46.60    5.30
  -2  -9   6   41.40    9.60
  -2  -9   6   50.89    4.70
  -2   9   5  184.88   16.50
   2   9  -5  219.18   17.20
   2   9  -5  177.28   17.60
  -2   9   5  184.38   17.20
  -2   9   5  174.58   14.20
  -2   9   5  202.98   15.00
   2   9  -5  217.18   16.30
   2  -9  -5  193.28   13.10
   2  -9  -5  215.48   13.50
  -2  -9   5  205.38   19.20
  -2  -9   5  194.28   14.70
   2  -9  -5  216.28   16.50
  -2  -9   5  174.28   14.00
  -2  -9   5  227.38   20.30
  -2  -9   5  183.48   16.60
  -2  -9   5  205.58   18.10
  -2  -9   5  193.68   18.20
  -2   9   4   48.30    6.70
  -2   9   4   48.60    6.00
   2   9  -4   45.70    8.30
  -2   9   4   56.89    6.90
  -2   9   4   48.80    5.20
   2   9  -4   56.79    7.40
   2   9  -4   66.29    6.90
  -2   9   4   63.29    7.60
  -2   9   4   55.29    4.60
  -2   9   4   55.59    5.70
   2  -9  -4   70.59    7.80
   2  -9  -4   56.09    7.00
   2  -9  -4   52.29    5.00
   2  -9  -4   55.09    7.40
  -2  -9   4   61.99    7.80
   2  -9  -4   61.09    6.10
   2  -9  -4   54.19    5.70
   2  -9  -4   60.79    6.50
   2  -9  -4   52.89    6.40
   2  -9  -4   56.49    8.10
   2  -9  -4   66.39    6.80
  -2  -9   4   58.59    8.40
  -2  -9   4   56.59    5.40
  -2  -9   4   59.69    5.80
  -2  -9   4   55.79    9.90
  -2  -9   4   65.69    8.00
  -2  -9   4   62.09    6.90
  -2   9   3 1498.25   99.79
  -2   9   3 1588.74   97.69
   2   9  -3 1379.86   99.89
  -2   9   3 1504.35   98.39
  -2   9   3 1539.45   98.49
  -2   9   3 1549.84  101.09
  -2   9   3 1654.93   98.89
  -2   9   3 1667.13  100.49
  -2   9   3 1546.15   99.19
   2   9  -3 1496.05  100.19
   2  -9  -3 1514.05  100.99
   2  -9  -3 1521.45  100.29
  -2  -9   3 1441.76  101.49
  -2  -9   3 1399.06   98.09
  -2  -9   3 1508.05  100.69
  -2  -9   3 1763.22   99.89
   2  -9  -3 1443.26  101.79
   2  -9  -3 1604.14   99.09
   2  -9  -3 1520.15   98.69
   2  -9  -3 1581.54  100.99
   2  -9  -3 1680.43  100.39
  -2  -9   3 1584.04   98.39
   2  -9  -3 1691.53   99.39
  -2   9   2   24.40    3.90
  -2   9   2   20.60    3.00
  -2   9   2   14.10    2.70
  -2   9   2   20.20    3.30
  -2   9   2   15.40    2.50
  -2   9   2   18.40    2.60
   2   9  -2   13.50    3.40
   2   9  -2   18.80    3.00
  -2   9   2   19.40    2.20
  -2   9   2   26.90    3.90
   2   9  -2   14.50    3.20
   2  -9  -2   25.70    4.10
  -2  -9   2   18.80    4.10
   2  -9  -2   27.70    5.20
  -2  -9   2   20.20    4.30
  -2  -9   2   15.00    3.70
   2  -9  -2   20.40    5.00
  -2  -9   2   17.50    4.60
   2  -9  -2   22.20    2.90
  -2  -9   2   15.90    2.40
   2  -9  -2   16.80    3.50
   2  -9  -2   22.60    3.50
  -2  -9   2   25.30    3.20
   2   9  -1 1307.77   84.79
  -2   9   1 1365.76   84.59
  -2   9   1 1387.76   84.19
  -2   9   1 1310.07   84.99
  -2   9   1 1377.96   84.79
  -2   9   1 1321.47   85.49
  -2   9   1 1308.47   84.59
  -2   9   1 1349.47   83.89
   2  -9  -1 1317.87   85.99
  -2  -9   1 1178.98   85.59
  -2  -9   1 1303.97   85.49
  -2  -9   1 1302.77   84.49
   2  -9  -1 1284.07   84.29
   2  -9  -1 1335.87   85.39
  -2  -9   1 1406.06   87.59
   2  -9  -1 1361.96   84.79
  -2  -9   1 1337.37   84.49
   2  -9  -1 1344.57   84.79
   2  -9  -1 1337.07   84.09
  -2   9   0  665.33   41.20
   2   9   0  695.03   42.00
  -2   9   0  679.03   42.40
   2   9   0  561.24   42.50
  -2   9   0  620.04   42.70
  -2   9   0  690.63   42.30
  -2   9   0  683.63   42.30
  -2   9   0  597.94   42.30
   2   9   0  659.23   42.10
   2  -9   0  642.94   42.60
  -2  -9   0  690.23   43.30
  -2  -9   0  588.24   43.30
   2  -9   0  686.53   42.20
  -2  -9   0  576.34   42.70
   2  -9   0  613.94   42.10
   2  -9   0  681.63   42.70
  -2  -9   0  656.33   42.20
  -2  -9   0  669.23   43.30
  -2   9  -1  398.26   24.30
  -2   9  -1  383.56   24.80
   2   9   1  371.16   24.50
  -2   9  -1  394.56   23.80
  -2   9  -1  360.76   24.90
  -2   9  -1  374.36   25.20
  -2   9  -1  370.56   25.00
  -2   9  -1  386.56   24.70
   2  -9   1  365.66   25.10
  -2  -9  -1  370.66   24.70
  -2  -9  -1  363.56   25.50
  -2  -9  -1  324.57   23.80
   2  -9   1  365.86   25.40
  -2  -9  -1  392.06   25.40
   2  -9   1  373.96   25.60
  -2  -9  -1  347.77   26.40
  -2  -9  -1  321.77   25.00
  -2  -9  -1  374.66   26.10
   2  -9   1  336.77   24.60
  -2   9  -2  150.28   11.20
  -2   9  -2  130.89   10.70
  -2   9  -2  136.59    9.30
  -2   9  -2  135.39   11.30
  -2   9  -2  134.19   10.90
  -2   9  -2  153.98   10.80
   2   9   2  135.09   10.20
   2  -9   2  132.19   11.10
  -2  -9  -2  126.49   10.40
  -2  -9  -2  112.99   11.70
  -2  -9  -2  114.59   11.80
  -2  -9  -2  135.79   11.10
   2  -9   2  134.39   11.60
  -2  -9  -2  131.79   12.50
   2  -9   2  142.79   11.10
  -2   9  -3    2.90    2.60
  -2   9  -3    2.50    1.20
  -2   9  -3    4.50    2.40
  -2   9  -3    5.90    3.20
  -2   9  -3    2.40    2.00
  -2   9  -3    2.10    1.70
  -2   9  -3    2.30    2.30
   2   9   3    0.70    2.30
  -2   9  -3    4.40    1.20
  -2  -9  -3    3.10    2.30
  -2  -9  -3   -0.40    2.70
  -2  -9  -3    2.90    2.00
   2  -9   3    2.00    2.10
  -2  -9  -3    3.60    1.30
  -2  -9  -3    3.80    1.60
   2  -9   3    2.40    2.30
  -2  -9  -3    2.60    2.30
  -2  -9  -3    6.00    1.40
  -2  -9  -3    3.90    2.90
  -2  -9  -3    4.60    2.30
  -2   9  -4   17.70    4.60
  -2   9  -4   16.60    3.50
  -2   9  -4   14.30    2.80
  -2   9  -4   18.20    3.80
  -2   9  -4   15.40    4.20
  -2   9  -4    8.50    5.30
  -2   9  -4   12.40    2.20
  -2   9  -4   12.90    4.70
  -2   9  -4   10.00    4.10
  -2   9  -4   11.00    1.90
   2   9   4   14.90    2.40
  -2  -9  -4    7.80    3.80
  -2  -9  -4    6.00    3.00
  -2  -9  -4    7.80    1.70
  -2  -9  -4    8.10    4.40
  -2  -9  -4    7.90    2.50
  -2  -9  -4    8.50    1.90
  -2  -9  -4   13.00    4.30
  -2  -9  -4   11.50    3.10
  -2  -9  -4   13.10    3.90
  -2   9  -5  153.38   11.40
   2   9   5  168.08   11.30
   2   9   5  135.59   11.00
  -2   9  -5  160.68   12.20
  -2   9  -5  170.28   15.90
  -2   9  -5  158.98   16.10
  -2   9  -5  164.98   13.60
  -2   9  -5  147.09   13.80
  -2   9  -5  125.79   17.50
  -2   9  -5  167.28   11.90
   2  -9   5  167.88   11.50
  -2  -9  -5  166.38   11.50
  -2  -9  -5  131.79   13.40
  -2  -9  -5  188.78   23.00
  -2  -9  -5  154.88   12.90
  -2  -9  -5  153.68   11.20
  -2  -9  -5  170.28   14.00
  -2  -9  -5  170.78   11.90
  -2   9  -6   12.40    2.10
  -2   9  -6    9.70    2.10
  -2   9  -6    9.20    2.50
  -2   9  -6    0.90    5.30
  -2   9  -6   12.10    4.00
   2   9   6    7.80    1.70
  -2  -9  -6    6.90    2.10
  -2  -9  -6    1.90    3.70
  -2  -9  -6   10.60    1.90
  -2  -9  -6    7.60    1.90
  -2  -9  -6    5.60    2.70
   2   9   7   21.30    2.70
   2   9   7   25.70    3.10
   2  -9   7   24.00    3.80
  -2  -9  -7   28.60    3.00
  -2  -9  -7   31.40    2.90
  -2  -9  -7   22.10    3.20
   2   9   8    7.10    1.40
   2  -9   8    5.30    1.60
   2  -9   8    6.00    1.20
   2  10  -7   10.70    3.30
   2 -10  -7   14.10    4.90
  -2  10   6   41.70    7.20
   2  10  -6   52.19    6.80
   2  10  -6   35.40    4.50
  -2 -10   6   45.00    9.80
  -2 -10   6   36.20    5.00
   2 -10  -6   45.00    3.60
  -2 -10   6   44.20    4.50
   2 -10  -6   53.09    7.20
  -2  10   5  165.68   11.30
  -2  10   5  151.68   15.50
   2  10  -5  149.19   16.00
   2  10  -5  175.88   15.30
  -2  10   5  169.28   14.50
  -2  10   5  165.98   15.20
  -2 -10   5  150.18   17.20
  -2 -10   5  164.58   17.60
   2 -10  -5  188.58   13.00
  -2 -10   5  155.58   13.20
   2 -10  -5  183.78   11.50
   2 -10  -5  197.28   15.30
  -2 -10   5  183.48   18.80
   2 -10  -5  183.08   16.50
  -2 -10   5  164.58   13.10
  -2 -10   5  145.09   14.80
   2 -10  -5  195.48   17.40
  -2 -10   5  147.89   16.80
  -2  10   4    5.30    2.70
  -2  10   4    6.40    2.50
  -2  10   4    6.70    3.10
  -2  10   4    5.50    1.60
  -2  10   4    8.20    3.60
  -2  10   4    7.50    2.40
  -2  10   4    6.50    1.60
   2  10  -4   14.10    4.40
   2  10  -4    9.50    4.20
  -2  10   4    6.50    2.50
  -2  10   4    2.90    2.80
  -2 -10   4    4.60    5.30
   2 -10  -4    2.70    4.00
   2 -10  -4    5.80    3.00
   2 -10  -4    5.40    1.50
   2 -10  -4    3.50    3.30
  -2 -10   4    8.70    3.90
   2 -10  -4    6.30    4.40
  -2 -10   4   12.00    4.20
   2 -10  -4   10.30    4.00
  -2  10   3    4.70    1.80
  -2  10   3    5.00    1.40
  -2  10   3    5.50    1.90
  -2  10   3    6.10    2.90
  -2  10   3    6.20    1.50
  -2  10   3   10.30    3.00
   2  10  -3    6.80    2.70
   2  10  -3    7.80    2.90
  -2  10   3    5.60    3.00
  -2  10   3    5.50    2.20
  -2  10   3    6.80    2.70
  -2 -10   3    3.30    1.50
  -2 -10   3   10.80    3.60
  -2 -10   3    3.80    2.40
   2 -10  -3   11.60    3.70
   2 -10  -3    7.90    2.90
   2 -10  -3    9.10    2.10
   2 -10  -3    8.40    3.60
  -2 -10   3    5.20    2.50
   2 -10  -3   10.90    4.60
  -2 -10   3    2.00    2.30
  -2 -10   3    3.30    1.40
   2 -10  -3    8.60    3.40
   2 -10  -3    9.90    4.10
  -2 -10   3   10.10    4.60
  -2  10   2    2.40    2.10
  -2  10   2    2.50    1.40
   2  10  -2    3.40    1.90
  -2  10   2    3.70    1.40
  -2  10   2    4.10    2.30
  -2  10   2    2.90    1.00
  -2  10   2    3.70    1.60
   2  10  -2    2.90    1.90
   2 -10  -2    3.60    2.10
  -2 -10   2    7.30    2.80
  -2 -10   2    3.10    2.70
  -2 -10   2    6.40    2.10
   2 -10  -2    6.60    2.20
   2 -10  -2    1.50    3.00
   2 -10  -2    1.70    2.30
  -2 -10   2    5.20    1.50
  -2 -10   2    2.40    2.40
   2 -10  -2    4.30    3.20
  -2 -10   2    5.30    2.40
   2 -10  -2    8.60    2.50
  -2  10   1  732.83   46.10
  -2  10   1  714.73   47.20
  -2  10   1  662.63   46.40
  -2  10   1  714.13   45.60
  -2  10   1  710.13   46.30
  -2  10   1  684.43   46.10
   2  10  -1  687.13   46.10
  -2  10   1  719.63   45.00
  -2 -10   1  709.83   47.00
  -2 -10   1  642.04   46.50
  -2 -10   1  764.42   46.10
   2 -10  -1  671.03   46.10
  -2 -10   1  773.42   46.80
  -2 -10   1  740.03   45.30
  -2 -10   1  660.83   47.40
   2 -10  -1  696.83   46.80
   2 -10  -1  710.43   46.30
   2 -10  -1  713.23   47.70
  -2 -10   1  633.14   48.00
   2 -10  -1  760.42   46.30
   2  10   0   26.50    3.70
  -2  10   0   36.10    4.10
  -2  10   0   38.20    3.20
  -2  10   0   33.60    3.80
   2  10   0   28.00    3.70
  -2  10   0   42.90    4.20
  -2  10   0   41.20    4.00
  -2  10   0   38.40    4.70
  -2  10   0   36.50    4.20
  -2  10   0   38.90    3.70
  -2 -10   0   29.10    4.80
  -2 -10   0   25.10    5.40
  -2 -10   0   33.00    4.30
   2 -10   0   41.30    4.60
   2 -10   0   42.50    4.70
   2 -10   0   36.90    4.60
  -2 -10   0   31.40    3.90
   2 -10   0   48.30    5.80
   2 -10   0   40.10    4.20
  -2 -10   0   31.10    4.50
   2 -10   0   39.60    4.70
  -2 -10   0   29.70    4.20
  -2  10  -1 1188.58   70.39
  -2  10  -1 1166.88   69.19
  -2  10  -1 1061.69   70.69
  -2  10  -1 1170.98   70.69
   2  10   1 1155.98   70.09
  -2  10  -1 1157.38   69.69
  -2  10  -1 1151.68   70.19
  -2  10  -1 1104.49   70.59
  -2 -10  -1 1126.49   72.19
   2 -10   1 1033.20   71.19
  -2 -10  -1 1061.49   71.09
  -2 -10  -1 1071.19   72.49
  -2 -10  -1 1004.60   70.79
   2 -10   1 1009.90   70.19
   2 -10   1 1072.49   71.09
  -2 -10  -1 1088.69   71.49
  -2 -10  -1 1112.09   70.49
  -2 -10  -1 1182.28   71.19
   2 -10   1  977.40   70.39
  -2 -10  -1  998.60   69.29
  -2  10  -2  271.07   19.80
  -2  10  -2  272.87   18.00
   2  10   2  273.17   18.80
  -2  10  -2  264.77   20.00
  -2  10  -2  292.97   18.90
  -2  10  -2  286.17   19.80
  -2  10  -2  263.47   18.00
  -2  10  -2  274.37   19.80
  -2  10  -2  302.47   19.60
  -2 -10  -2  292.07   19.70
  -2 -10  -2  281.87   21.30
  -2 -10  -2  306.77   20.60
  -2 -10  -2  256.07   18.30
  -2 -10  -2  248.58   19.50
  -2 -10  -2  265.87   21.60
   2 -10   2  237.58   19.70
  -2 -10  -2  259.17   20.90
   2 -10   2  249.08   20.60
  -2 -10  -2  294.57   20.80
  -2  10  -3  372.76   27.40
  -2  10  -3  385.76   25.00
  -2  10  -3  376.96   26.70
  -2  10  -3  336.57   26.90
  -2  10  -3  410.16   27.20
  -2  10  -3  365.76   24.80
  -2  10  -3  390.16   26.10
  -2 -10  -3  407.86   28.50
  -2 -10  -3  400.76   26.60
  -2 -10  -3  400.06   28.90
   2 -10   3  329.37   28.50
  -2 -10  -3  381.76   25.20
  -2 -10  -3  397.66   28.50
  -2 -10  -3  347.57   24.80
  -2 -10  -3  371.86   26.60
   2 -10   3  364.86   27.80
  -2 -10  -3  366.36   28.20
  -2 -10  -3  424.56   28.70
  -2  10  -4   -0.40    0.70
  -2  10  -4    0.20    2.80
  -2  10  -4    4.50    3.40
  -2  10  -4   -3.90    3.50
  -2  10  -4    4.60    2.40
  -2  10  -4    2.00    3.00
  -2  10  -4   -2.30    2.90
   2  10   4    1.00    0.60
   2  10   4    0.60    1.30
  -2  10  -4    3.60    2.20
  -2  10  -4    2.10    1.10
  -2  10  -4    1.20    1.10
  -2 -10  -4    3.60    3.00
  -2 -10  -4    3.80    4.50
  -2 -10  -4    6.40    3.80
  -2 -10  -4    0.40    1.00
  -2 -10  -4    0.70    2.20
  -2 -10  -4    2.60    3.10
  -2 -10  -4    1.90    3.00
  -2 -10  -4    1.50    1.10
   2  10   5    1.00    0.80
  -2  10  -5    1.60    1.00
  -2  10  -5    7.00    5.40
  -2  10  -5    5.60    3.10
  -2  10  -5    3.40    4.80
  -2  10  -5    0.90    7.40
  -2  10  -5    2.80    3.30
  -2  10  -5    3.30    1.60
  -2  10  -5    2.60    1.80
  -2  10  -5   -1.70    4.90
  -2  10  -5    3.10    6.30
  -2 -10  -5    5.20    6.20
  -2 -10  -5    0.70    2.10
  -2 -10  -5    1.00    3.10
  -2 -10  -5    2.00    1.30
  -2 -10  -5    6.30    3.50
  -2 -10  -5    6.20    6.10
  -2 -10  -5   -0.50    2.90
  -2 -10  -5    0.50    4.40
  -2 -10  -5    1.70    1.20
  -2  10  -6   27.80    3.10
  -2  10  -6   17.20    3.30
  -2  10  -6   28.20    2.90
   2  10   6   23.80    2.70
  -2  10  -6   24.00    5.00
  -2 -10  -6   20.90    2.70
  -2 -10  -6   21.60    3.00
  -2 -10  -6   19.70    3.10
  -2 -10  -6   24.20    5.90
  -2  10  -7   15.90    1.60
   2  10   7   12.00    2.20
  -2 -10  -7    9.90    2.10
  -2 -10  -7   14.40    2.10
  -2 -10  -7   12.80    2.10
   2 -10   7   10.80    2.80
   2  11  -7    6.40    2.80
  -2  11   6    4.60    4.00
   2  11  -6    2.20    1.60
   2  11  -6    1.10    2.10
  -2 -11   6    4.40    1.70
  -2 -11   6   -3.60    6.10
  -2 -11   6    0.50    1.90
  -2  11   5    0.30    3.50
   2  11  -5   -1.50    4.40
   2  11  -5    5.80    4.30
   2  11  -5    6.10    2.40
  -2  11   5    5.50    3.90
  -2  11   5    3.40    1.00
  -2 -11   5   12.90    4.40
  -2 -11   5    6.70    2.00
  -2 -11   5    7.20    2.40
  -2 -11   5    9.50    7.20
  -2 -11   5    2.30    7.00
   2 -11  -5    1.60    3.10
   2 -11  -5    4.50    5.40
   2 -11  -5    7.10    5.30
  -2 -11   5    9.90    2.90
  -2 -11   5    7.30    4.90
   2 -11  -5    2.80    1.00
  -2 -11   5   -2.00    7.90
  -2  11   4   14.90    2.30
  -2  11   4   18.00    4.90
   2  11  -4   11.20    3.90
   2  11  -4   15.10    4.20
  -2  11   4   11.50    1.80
  -2  11   4   17.70    2.60
  -2  11   4   15.50    5.30
  -2  11   4   12.50    4.00
  -2  11   4   16.70    3.20
  -2  11   4   10.90    4.10
   2 -11  -4   22.10    4.10
   2 -11  -4   20.60    6.80
   2 -11  -4   23.00    6.20
  -2 -11   4    9.70    5.00
  -2 -11   4    9.60    4.60
  -2 -11   4    9.60    4.30
   2 -11  -4   17.80    5.10
   2 -11  -4   16.00    5.70
  -2 -11   4   12.70    2.60
  -2 -11   4   12.10    6.90
  -2 -11   4   22.10    5.70
  -2 -11   4   18.60    5.00
  -2 -11   4   15.20    3.20
  -2 -11   4    9.10    5.40
  -2 -11   4   11.90    4.00
   2 -11  -4   19.80    2.60
   2 -11  -4   16.90    2.10
   2  11  -3  799.62   60.49
  -2  11   3  882.81   62.29
  -2  11   3  943.81   58.49
  -2  11   3  916.21   58.29
  -2  11   3 1002.00   60.09
  -2  11   3  894.81   59.19
  -2  11   3  852.51   59.99
  -2  11   3  900.71   60.79
  -2  11   3  919.81   61.89
  -2  11   3  879.11   59.09
  -2 -11   3  960.20   63.09
   2 -11  -3  920.81   63.99
   2 -11  -3  893.61   61.59
   2 -11  -3  963.70   62.89
  -2 -11   3  889.51   61.69
  -2 -11   3  859.71   58.79
  -2 -11   3  935.51   58.99
   2 -11  -3  972.10   61.69
   2 -11  -3  878.11   58.09
  -2 -11   3  943.11   60.59
   2 -11  -3  988.00   59.59
   2 -11  -3  941.91   59.89
   2 -11  -3 1014.90   63.29
  -2 -11   3  792.52   61.89
   2 -11  -3  942.11   58.49
   2  11  -2  402.26   31.00
  -2  11   2  435.96   29.20
   2  11  -2  459.55   31.10
  -2  11   2  429.76   30.60
  -2  11   2  454.25   30.30
  -2  11   2  404.26   31.00
  -2  11   2  407.26   30.50
  -2  11   2  438.46   32.10
  -2  11   2  451.25   29.60
  -2  11   2  436.26   30.00
   2 -11  -2  476.35   33.20
   2 -11  -2  451.25   32.50
  -2 -11   2  437.86   29.50
   2 -11  -2  448.56   29.20
  -2 -11   2  443.86   38.70
   2 -11  -2  485.25   30.60
   2 -11  -2  433.96   33.40
   2 -11  -2  460.35   31.00
   2 -11  -2  453.15   31.50
  -2 -11   2  425.66   31.60
  -2 -11   2  488.25   32.00
  -2 -11   2  491.85   32.80
  -2 -11   2  506.05   29.80
  -2 -11   2  487.75   30.70
   2 -11  -2  429.26   30.20
   2  11  -1 1358.06   96.29
  -2  11   1 1473.75   95.79
  -2  11   1 1493.35   96.39
   2  11  -1 1546.05   95.89
  -2  11   1 1508.85   97.09
  -2  11   1 1556.04   95.29
  -2  11   1 1591.94   95.89
  -2  11   1 1560.54   96.19
  -2  11   1 1604.84   94.59
   2 -11  -1 1549.94   96.29
  -2 -11   1 1520.75   94.89
   2 -11  -1 1465.05   96.49
   2 -11  -1 1476.25   94.99
  -2 -11   1 1545.35   96.99
  -2 -11   1 1569.84   95.69
  -2 -11   1 1584.24   96.49
   2 -11  -1 1375.16   97.29
   2 -11  -1 1461.45   95.69
   2 -11  -1 1478.55   95.59
  -2 -11   1 1355.76   96.29
  -2 -11   1 1407.16   97.19
  -2  11   0  306.57   21.30
  -2  11   0  314.67   20.50
   2  11   0  326.77   21.60
  -2  11   0  317.37   21.00
  -2  11   0  318.87   21.80
  -2  11   0  293.97   22.50
   2  11   0  352.76   21.50
  -2  11   0  300.97   22.00
  -2  11   0  298.87   21.80
   2  11   0  290.37   22.00
   2 -11   0  293.67   22.10
  -2 -11   0  329.17   20.90
   2 -11   0  287.87   23.40
  -2 -11   0  298.87   23.50
   2 -11   0  303.57   21.70
   2 -11   0  296.67   21.70
  -2 -11   0  316.97   21.80
  -2 -11   0  300.57   22.50
   2 -11   0  317.37   22.50
   2 -11   0  344.27   21.80
  -2 -11   0  324.47   22.90
  -2 -11   0  312.17   23.60
  -2  11  -1   42.20    4.40
  -2  11  -1   40.20    4.10
  -2  11  -1   45.10    5.00
  -2  11  -1   40.10    3.60
  -2  11  -1   44.70    4.80
   2  11   1   40.00    4.50
  -2  11  -1   43.70    4.90
   2  11   1   43.70    4.90
  -2  11  -1   38.10    4.50
  -2 -11  -1   40.50    5.40
  -2 -11  -1   43.50    5.30
   2 -11   1   46.80    5.80
  -2 -11  -1   36.60    3.90
  -2 -11  -1   43.50    6.50
  -2 -11  -1   43.70    4.70
   2 -11   1   44.90    5.80
  -2 -11  -1   49.10    5.40
  -2 -11  -1   38.30    5.90
   2 -11   1   57.09    8.50
  -2 -11  -1   44.60    6.90
  -2  11  -2  157.28   12.20
  -2  11  -2  163.18   11.40
  -2  11  -2  153.78   12.40
  -2  11  -2  156.48   10.50
  -2  11  -2  159.58   12.40
   2  11   2  140.19   11.40
  -2  11  -2  148.09   10.50
  -2  11  -2  158.28   12.00
  -2 -11  -2  162.78   14.10
   2 -11   2  139.09   13.30
  -2 -11  -2  158.68   13.40
  -2 -11  -2  142.09   11.00
  -2 -11  -2  142.99   12.60
  -2 -11  -2  152.68   14.00
   2 -11   2  140.49   12.80
  -2 -11  -2  151.38   13.10
  -2 -11  -2  143.79   14.80
  -2  11  -3   12.50    4.20
  -2  11  -3   11.70    3.20
  -2  11  -3   12.80    1.90
  -2  11  -3    3.90    2.90
  -2  11  -3   15.70    3.10
  -2  11  -3   13.50    3.70
  -2  11  -3    9.10    2.80
  -2  11  -3    8.60    3.00
   2 -11   3    5.90    4.00
  -2 -11  -3    8.60    2.80
  -2 -11  -3    8.90    1.90
  -2 -11  -3    5.30    1.60
  -2 -11  -3    9.20    3.20
  -2 -11  -3    7.50    4.00
   2 -11   3    7.80    3.20
  -2 -11  -3    9.30    3.60
  -2 -11  -3   10.70    3.80
  -2 -11  -3    7.10    3.70
  -2 -11  -3    7.80    5.00
  -2  11  -4  150.68   15.90
   2  11   4  179.58   12.40
   2  11   4  171.18   12.30
  -2  11  -4  183.98   12.70
  -2  11  -4  140.89   14.80
  -2  11  -4  168.38   13.90
  -2  11  -4  171.08   13.30
  -2  11  -4  170.28   14.70
  -2  11  -4  169.68   12.40
  -2  11  -4  171.08   15.40
  -2  11  -4  155.58   16.00
  -2 -11  -4  152.48   12.10
  -2 -11  -4  183.18   15.30
  -2 -11  -4  190.28   16.40
  -2 -11  -4  195.98   15.10
  -2 -11  -4  197.78   16.40
  -2 -11  -4  183.58   12.60
  -2 -11  -4  196.18   14.50
  -2 -11  -4  211.28   17.80
  -2 -11  -4  206.08   18.00
  -2  11  -5   28.30    7.80
  -2  11  -5   41.00    5.70
   2  11   5   40.30    3.90
  -2  11  -5   46.40    4.70
  -2  11  -5   45.20    4.40
   2  11   5   37.50    3.30
  -2  11  -5   38.60    6.70
  -2  11  -5   44.40    4.00
  -2 -11  -5   43.20    4.50
  -2 -11  -5   38.60    5.40
  -2 -11  -5   42.20    3.90
  -2 -11  -5   39.90    7.00
   2 -11   5   39.40    4.30
  -2 -11  -5   44.40    4.20
   2  11   6   59.79    5.30
  -2  11  -6   52.19    5.10
  -2  11  -6   59.29    4.80
   2  11   6   53.29    4.70
  -2 -11  -6   60.79    5.60
  -2 -11  -6   64.79    5.10
  -2 -11  -6   66.59    9.70
  -2 -11  -6   61.99    5.30
  -2 -11  -6   61.39    7.10
   2  11   7    1.30    1.00
   2  11   7    1.50    1.10
   2 -11   7    0.80    1.70
  -2 -11  -7   -0.60    1.00
  -2 -11  -7    0.50    0.80
   2  12  -7   15.30    3.80
   2  12  -6    7.40    1.80
   2  12  -6    8.20    3.30
  -2 -12   6    4.40    2.50
   2 -12  -6    6.80    3.70
  -2 -12   6    9.30    7.00
   2  12  -5  159.48   14.40
   2  12  -5  122.09   15.00
  -2  12   5  144.49   14.80
  -2  12   5  156.98   15.10
   2 -12  -5  162.58   10.00
  -2 -12   5  138.69   15.40
   2 -12  -5  173.78   14.60
   2 -12  -5  166.98   16.70
  -2 -12   5  118.59   19.30
  -2 -12   5  163.98   23.70
  -2 -12   5  141.49   11.60
  -2 -12   5  149.39   12.00
  -2 -12   5  114.19   16.60
  -2 -12   5  129.09   11.70
  -2 -12   5  118.09   13.60
  -2  12   4   45.90    3.90
  -2  12   4   42.00    7.50
   2  12  -4   31.20    7.30
  -2  12   4   35.60    7.20
   2  12  -4   53.99    7.30
  -2  12   4   42.50    4.30
   2  12  -4   57.69    6.50
   2 -12  -4   29.50    6.80
   2 -12  -4   48.50    9.10
   2 -12  -4   33.80    8.60
   2 -12  -4   42.00    4.40
   2 -12  -4   53.09    7.50
  -2 -12   4   57.19    7.20
   2 -12  -4   45.00    4.30
  -2 -12   4   56.19    5.00
  -2 -12   4   62.69    8.80
  -2 -12   4   55.59    8.50
   2 -12  -4   38.40    5.70
  -2 -12   4   48.10   13.20
  -2 -12   4   62.29    8.40
  -2  12   3  155.38   11.10
   2  12  -3  171.78   13.90
  -2  12   3  148.49   13.00
  -2  12   3  158.88   11.30
  -2  12   3  160.88   12.40
  -2  12   3  152.58   14.70
  -2  12   3  157.48   12.90
   2  12  -3  153.38   13.60
  -2  12   3  140.69   13.60
  -2  12   3  147.69   12.10
  -2 -12   3  166.68   11.80
   2 -12  -3  153.28   13.00
   2 -12  -3  168.38   14.80
  -2 -12   3  161.68   15.30
   2 -12  -3  151.78   16.70
   2 -12  -3  149.49   15.80
   2 -12  -3  164.08   11.50
  -2 -12   3  177.48   13.50
   2 -12  -3  163.88   15.40
  -2 -12   3  140.79   14.30
  -2 -12   3  175.58   12.00
   2 -12  -3  150.38   12.20
   2 -12  -3  174.78   13.70
  -2 -12   3  129.09   15.60
  -2  12   2 2592.64  166.88
  -2  12   2 2563.24  164.98
  -2  12   2 2563.24  168.68
   2  12  -2 2688.23  166.98
   2  12  -2 2781.02  167.58
  -2  12   2 2633.04  166.28
  -2  12   2 2550.84  165.88
  -2  12   2 2426.06  164.88
  -2  12   2 2575.84  166.88
  -2 -12   2 2771.32  168.08
   2 -12  -2 2889.01  170.18
   2 -12  -2 2579.94  164.98
  -2 -12   2 2489.15  169.28
  -2 -12   2 2919.91  169.28
   2 -12  -2 2820.32  169.08
   2 -12  -2 2583.54  167.48
  -2 -12   2 2802.52  165.48
   2 -12  -2 2402.16  169.08
  -2 -12   2 2577.74  167.98
   2 -12  -2 2476.65  166.18
  -2 -12   2 2537.45  165.28
  -2  12   1    0.90    1.20
  -2  12   1    2.30    1.10
   2  12  -1    0.80    1.60
  -2  12   1    0.10    1.30
  -2  12   1    1.70    1.60
  -2  12   1    3.50    2.00
  -2  12   1    0.80    2.20
  -2  12   1    2.00    1.50
  -2  12   1    0.50    0.90
   2  12  -1    0.20    1.80
   2 -12  -1    3.20    2.30
   2 -12  -1    0.00    1.90
   2 -12  -1    0.90    1.80
  -2 -12   1    5.10    1.50
  -2 -12   1    2.40    2.10
   2 -12  -1    0.00    2.20
   2 -12  -1    0.00    2.00
  -2 -12   1    4.00    2.10
   2 -12  -1    2.20    2.30
  -2 -12   1    4.50    2.30
  -2 -12   1    2.70    1.70
  -2 -12   1    3.80    1.50
  -2 -12   1    3.00    3.20
   2 -12  -1    0.30    1.30
  -2 -12   1   -1.80    3.40
  -2  12   0  729.73   47.20
   2  12   0  776.52   47.60
   2  12   0  653.73   46.80
  -2  12   0  710.43   48.10
   2  12   0  804.12   46.50
  -2  12   0  695.23   45.40
  -2  12   0  733.03   45.40
  -2  12   0  792.82   47.90
  -2  12   0  722.93   46.30
  -2  12   0  753.32   47.40
  -2  12   0  711.33   46.10
  -2  12   0  686.23   46.80
  -2 -12   0  750.02   48.30
  -2 -12   0  676.43   47.80
   2 -12   0  626.64   48.90
   2 -12   0  714.63   47.10
  -2 -12   0  713.33   47.10
   2 -12   0  695.03   47.00
   2 -12   0  711.03   47.60
  -2 -12   0  669.93   48.90
  -2 -12   0  637.34   47.50
  -2 -12   0  695.53   45.90
  -2 -12   0  665.03   48.90
  -2 -12   0  734.83   47.80
   2  12   1  378.86   25.20
  -2  12  -1  346.47   25.70
   2  12   1  390.26   25.70
  -2  12  -1  369.16   24.00
  -2  12  -1  389.06   25.90
  -2  12  -1  385.66   25.60
  -2  12  -1  387.46   24.80
  -2  12  -1  390.86   24.10
  -2  12  -1  349.27   25.70
  -2 -12  -1  349.57   28.50
  -2 -12  -1  388.06   25.90
   2 -12   1  321.17   26.20
  -2 -12  -1  359.56   24.60
  -2 -12  -1  363.76   26.90
  -2 -12  -1  380.96   26.70
  -2 -12  -1  403.16   28.40
   2 -12   1  331.37   25.80
   2 -12   1  350.26   26.70
  -2 -12  -1  359.56   27.20
  -2  12  -2  415.06   27.80
  -2  12  -2  365.56   28.10
  -2  12  -2  389.56   26.10
  -2  12  -2  376.36   26.00
  -2  12  -2  384.46   28.10
  -2  12  -2  377.16   28.20
  -2  12  -2  397.86   27.90
   2  12   2  396.46   27.20
  -2 -12  -2  441.16   31.20
  -2 -12  -2  403.56   29.70
  -2 -12  -2  424.86   28.60
  -2 -12  -2  422.66   29.40
  -2 -12  -2  419.56   37.70
  -2 -12  -2  406.66   26.90
  -2 -12  -2  433.66   30.20
  -2 -12  -2  386.96   31.60
   2  12   3  129.29    9.20
  -2  12  -3  132.39   11.80
  -2  12  -3  143.29   12.90
  -2  12  -3  113.59   12.30
  -2  12  -3  144.69   11.00
  -2  12  -3  147.49   12.10
  -2  12  -3  142.69    9.90
  -2  12  -3  157.48   16.10
  -2  12  -3  134.69   11.30
  -2  12  -3  131.49    9.60
  -2 -12  -3  172.38   16.00
   2 -12   3  111.79   12.40
  -2 -12  -3  144.09   13.30
  -2 -12  -3  152.28   10.30
   2 -12   3  114.39   16.60
  -2 -12  -3  112.39   17.40
  -2 -12  -3  120.69   10.80
  -2  12  -4   21.10    2.80
  -2  12  -4   19.80    5.00
  -2  12  -4   14.20    5.40
   2  12   4   18.10    2.70
  -2  12  -4   23.80    5.90
  -2  12  -4   26.50    5.40
  -2  12  -4   25.90    3.10
  -2  12  -4   19.00    2.30
  -2  12  -4   18.40    5.70
  -2  12  -4    9.80    4.70
  -2 -12  -4   18.60    6.30
  -2 -12  -4   19.80    2.80
  -2 -12  -4   19.90    4.90
  -2 -12  -4   17.20    2.50
  -2 -12  -4   22.50    7.40
  -2 -12  -4   22.50    3.00
  -2 -12  -4   11.00    4.40
  -2 -12  -4    8.20    5.70
  -2  12  -5    0.70    7.40
  -2  12  -5    1.40    1.90
  -2  12  -5   -1.00    2.70
  -2  12  -5    0.30    0.80
  -2  12  -5   -0.80    3.90
  -2  12  -5   -1.40    3.00
  -2  12  -5   -1.80    1.10
   2  12   5    2.00    1.10
   2 -12   5    4.30    1.80
  -2 -12  -5    0.80    3.40
  -2 -12  -5   -0.20    0.80
  -2 -12  -5    0.00    1.10
   2  12   6   11.50    2.40
   2  12   6   14.10    1.70
  -2  12  -6    9.70    1.90
  -2  12  -6   14.30    1.80
  -2  12  -6   16.00    5.20
   2  12   6   10.50    1.80
  -2 -12  -6    7.10    2.20
  -2 -12  -6   10.30    2.20
  -2 -12  -6   14.80    2.20
  -2 -12  -6   10.80    3.90
  -2 -12  -6    5.40    3.40
   2  12   7    0.00    0.70
   2  12   7    0.10    1.10
  -2 -12  -7   -0.10    0.90
   2 -12   7    1.20    1.50
  -2 -12  -7    0.60    0.90
  -2  13   8   13.10    1.90
   2  13  -7    5.70    2.50
   2  13  -6  261.27   21.50
   2  13  -6  218.58   15.80
  -2 -13   6  225.38   21.80
   2  13  -5    7.30    2.90
  -2 -13   5    9.70   14.60
  -2 -13   5    5.20    3.40
  -2 -13   5    9.50    2.30
  -2 -13   5    8.30    3.00
  -2 -13   5   28.30   10.10
  -2 -13   5   -1.60    4.40
  -2 -13   5    6.60    5.60
  -2  13   4  942.71   66.59
  -2  13   4  915.51   61.09
   2  13  -4 1019.20   63.99
   2  13  -4  990.10   66.19
   2  13  -4  916.41   65.99
  -2 -13   4  916.31   64.89
  -2 -13   4  964.60   66.89
   2 -13  -4  969.80   61.49
  -2 -13   4  880.21   65.79
   2 -13  -4 1087.09   63.29
  -2 -13   4  975.80   62.89
   2 -13  -4  952.90   61.29
   2 -13  -4 1073.19   67.79
  -2 -13   4  921.51   66.79
  -2 -13   4 1000.40   63.29
   2 -13  -4 1065.99   70.09
  -2 -13   4  871.21   62.09
  -2 -13   4 1013.40   69.29
  -2  13   3   24.70    3.60
  -2  13   3   34.60    5.50
  -2  13   3   20.60    5.70
  -2  13   3   25.50    4.90
  -2  13   3   26.50    5.80
   2  13  -3   32.80    4.80
  -2  13   3   30.30    5.40
  -2  13   3   29.20    6.10
   2  13  -3   38.00    6.50
   2  13  -3   43.00    6.60
   2 -13  -3   27.40    7.30
  -2 -13   3   39.50    5.30
   2 -13  -3   24.50    8.10
  -2 -13   3   39.80    4.40
  -2 -13   3   41.00    4.20
   2 -13  -3   27.10    8.20
  -2 -13   3   33.30    3.80
  -2 -13   3   24.20    7.10
  -2 -13   3   38.70    6.20
   2 -13  -3   26.10    5.60
   2 -13  -3   32.80    4.70
   2 -13  -3   29.90    8.10
  -2 -13   3   27.30    6.00
  -2  13   2  156.68   13.10
   2  13  -2  168.18   13.60
  -2  13   2  150.48   11.20
  -2  13   2  162.48   13.30
  -2  13   2  158.78   16.10
  -2  13   2  166.38   12.30
   2  13  -2  177.48   13.50
  -2  13   2  163.08   12.70
   2 -13  -2  180.18   15.40
   2 -13  -2  153.48   12.90
  -2 -13   2  170.48   14.80
   2 -13  -2  145.09   13.20
   2 -13  -2  148.89   15.10
   2 -13  -2  146.49   11.50
  -2 -13   2  176.28   13.00
   2 -13  -2  148.59   13.80
  -2 -13   2  170.78   14.20
  -2 -13   2  163.58   15.60
   2 -13  -2  150.18   12.50
  -2 -13   2  154.98   11.70
  -2 -13   2  173.88   11.90
   2 -13  -2  136.79   11.10
  -2 -13   2  152.08   14.00
  -2  13   1  196.28   14.70
  -2  13   1  179.68   14.60
  -2  13   1  171.08   13.30
  -2  13   1  174.68   15.60
  -2  13   1  162.98   14.00
  -2  13   1  181.48   12.60
  -2  13   1  183.28   14.10
   2  13  -1  205.38   14.40
   2 -13  -1  158.08   13.80
  -2 -13   1  206.58   16.10
   2 -13  -1  185.08   14.30
  -2 -13   1  182.28   16.00
  -2 -13   1  192.58   15.00
  -2 -13   1  167.18   16.20
  -2 -13   1  188.38   13.10
   2 -13  -1  168.48   16.10
  -2 -13   1  197.28   14.20
   2 -13  -1  193.08   15.30
   2 -13  -1  188.58   15.10
  -2 -13   1  170.68   12.90
  -2  13   0 1038.80   72.19
  -2  13   0 1079.49   72.19
  -2  13   0 1118.59   71.99
  -2  13   0 1088.19   70.99
  -2  13   0 1063.39   71.69
  -2  13   0 1145.09   70.29
  -2  13   0 1049.20   71.09
   2  13   0 1082.79   71.59
   2 -13   0 1119.79   72.39
  -2 -13   0 1182.38   74.69
  -2 -13   0 1193.18   73.09
  -2 -13   0 1224.28   72.39
  -2 -13   0 1116.29   73.19
   2 -13   0 1034.50   74.49
   2 -13   0 1124.49   73.29
  -2 -13   0 1154.58   73.39
   2 -13   0 1113.59   72.19
   2 -13   0 1064.99   72.69
  -2 -13   0 1178.68   70.99
  -2 -13   0 1128.89   78.59
  -2 -13   0 1013.80   70.59
  -2  13  -1  138.79   11.80
  -2  13  -1  144.59   10.20
  -2  13  -1  142.19   11.10
  -2  13  -1  135.89    9.90
  -2  13  -1  137.79   11.90
  -2  13  -1  141.09   11.90
   2  13   1  145.39   11.40
  -2  13  -1  142.39   10.70
  -2  13  -1  147.59   11.50
  -2 -13  -1  157.58   12.10
  -2 -13  -1  158.88   13.00
  -2 -13  -1  136.19   14.70
  -2 -13  -1  147.49   13.10
  -2 -13  -1  147.49   13.10
   2 -13   1  128.69   12.80
  -2 -13  -1  146.29   14.40
   2 -13   1  134.79   12.00
  -2 -13  -1  132.69   10.50
  -2  13  -2 1901.31  123.19
  -2  13  -2 1922.91  123.39
   2  13   2 1873.91  121.69
  -2  13  -2 1927.71  122.69
  -2  13  -2 2071.79  122.59
  -2  13  -2 1828.42  120.49
  -2  13  -2 1907.91  120.59
  -2  13  -2 1949.60  121.69
  -2  13  -2 1874.41  123.09
  -2 -13  -2 1953.10  126.59
  -2 -13  -2 1951.60  127.79
  -2 -13  -2 1923.81  121.59
  -2 -13  -2 1683.23  121.09
  -2 -13  -2 2055.79  124.99
  -2 -13  -2 1953.10  124.59
   2 -13   2 1758.52  123.59
  -2 -13  -2 2040.50  125.69
  -2 -13  -2 1963.20  123.39
  -2  13  -3   28.40    3.00
  -2  13  -3   21.70    4.80
  -2  13  -3   26.70    2.80
  -2  13  -3   24.50    5.00
  -2  13  -3   20.10    2.30
   2  13   3   16.60    2.60
   2  13   3   23.80    3.20
  -2  13  -3   27.80    5.00
  -2  13  -3   24.00    6.00
  -2  13  -3   28.30    5.10
  -2  13  -3   20.60    3.70
   2  13   3   25.20    3.40
  -2 -13  -3   20.20    4.10
  -2 -13  -3   23.50    6.80
  -2 -13  -3   23.20    6.60
   2 -13   3   17.30    5.10
  -2 -13  -3   14.80    4.80
  -2 -13  -3   19.80    3.10
  -2 -13  -3   22.30    5.60
   2 -13   3   13.20    5.50
  -2 -13  -3   23.90    7.00
  -2 -13  -3   27.50    9.90
  -2 -13  -3   23.30    5.00
  -2 -13  -3   23.20    3.30
  -2  13  -4  205.88   19.60
  -2  13  -4  236.88   18.40
  -2  13  -4  256.27   17.00
   2  13   4  244.68   17.70
  -2  13  -4  273.07   17.30
   2  13   4  251.47   16.80
  -2  13  -4  206.68   19.90
  -2  13  -4  271.47   18.10
  -2  13  -4  227.28   16.50
  -2  13  -4  220.68   20.80
  -2  13  -4  253.37   19.70
  -2 -13  -4  227.58   20.60
  -2 -13  -4  273.37   21.30
  -2 -13  -4  262.57   19.70
  -2 -13  -4  284.37   20.50
  -2 -13  -4  223.68   16.80
  -2 -13  -4  244.98   25.60
  -2 -13  -4  281.27   17.90
  -2 -13  -4  247.58   17.20
  -2 -13  -4  261.97   31.00
  -2 -13  -4  294.77   25.30
   2  13   5   29.50    3.00
   2  13   5   30.80    3.90
  -2  13  -5   27.70    3.40
  -2  13  -5   26.30    3.90
  -2  13  -5   26.30    5.30
  -2  13  -5   28.10    3.00
  -2 -13  -5   20.90    4.60
  -2 -13  -5   31.20    3.30
  -2 -13  -5   25.50    5.40
  -2 -13  -5   25.70    8.30
  -2 -13  -5   32.80    3.50
   2 -13   5   30.10    3.70
  -2 -13  -5   31.70    3.90
   2  13   6    4.30    1.10
  -2  13  -6    6.30    3.70
   2  13   6    4.10    1.40
  -2  13  -6    3.50    0.80
   2  13   6    3.90    1.00
  -2 -13  -6    2.60    1.60
  -2 -13  -6    4.20    1.60
  -2 -13  -6    4.50    1.30
   2  13   7    4.50    1.50
   2 -13   7    4.00    1.90
  -2 -13  -7    4.50    1.30
  -2 -13  -7    4.30    1.10
   2  14  -7   58.19    6.00
   2  14  -6    7.70    3.00
   2  14  -6    9.20    1.70
  -2 -14   6    7.80    1.60
   2  14  -5  230.88   18.70
  -2 -14   5  264.67   17.70
  -2 -14   5  247.68   18.70
  -2 -14   5  257.07   22.50
   2 -14  -5  220.48   15.70
   2  14  -4  171.58   13.70
  -2  14   4  167.38   16.30
   2  14  -4  152.98   15.50
  -2  14   4  177.18   11.20
   2  14  -4  170.58   15.80
  -2  14   4  178.88   14.40
  -2 -14   4  136.99   15.80
  -2 -14   4  170.78   13.20
   2 -14  -4  200.18   18.40
  -2 -14   4  158.48   14.70
  -2 -14   4  170.38   18.30
  -2 -14   4  130.89   19.40
  -2 -14   4  153.28   12.20
  -2 -14   4  137.19   16.30
   2 -14  -4  189.08   20.00
   2 -14  -4  180.98   14.00
   2 -14  -4  177.58   11.40
  -2 -14   4  167.98   16.30
  -2 -14   4  172.68   12.90
  -2 -14   4  151.38   16.50
   2  14  -3  121.79    9.70
  -2  14   3   99.39    7.70
  -2  14   3   91.89   11.80
  -2  14   3  124.39   10.80
  -2  14   3  112.69    8.20
   2  14  -3  119.39   11.20
   2  14  -3  132.99   11.60
  -2 -14   3   98.49    8.50
  -2 -14   3  123.99   13.40
  -2 -14   3  117.19    9.20
   2 -14  -3  119.79    9.90
   2 -14  -3  104.59    8.20
   2 -14  -3  116.59   11.60
  -2 -14   3  110.89    8.80
   2 -14  -3  101.69    7.80
  -2 -14   3  118.29   12.40
  -2 -14   3  102.09   11.40
  -2 -14   3   81.49   12.80
  -2 -14   3  111.79   10.50
   2 -14  -3  101.49   13.10
  -2  14   2 1302.37   88.09
  -2  14   2 1369.16   90.29
  -2  14   2 1341.57   88.59
  -2  14   2 1390.16   89.69
  -2  14   2 1347.47   87.09
   2  14  -2 1523.25   89.69
  -2  14   2 1350.06   91.79
  -2  14   2 1300.77   86.99
  -2  14   2 1334.57   89.39
   2 -14  -2 1393.86   90.49
  -2 -14   2 1491.35   87.89
  -2 -14   2 1360.26   90.99
   2 -14  -2 1310.77   92.49
   2 -14  -2 1319.37   89.89
   2 -14  -2 1387.86   89.09
   2 -14  -2 1308.07   86.89
  -2 -14   2 1293.27   92.39
   2 -14  -2 1405.86   92.09
  -2 -14   2 1470.45   91.79
  -2 -14   2 1409.96   90.59
  -2 -14   2 1400.56   87.69
  -2 -14   2 1464.45   89.29
  -2  14   1  314.77   23.40
  -2  14   1  331.67   22.50
  -2  14   1  315.57   26.00
  -2  14   1  320.37   23.40
  -2  14   1  343.07   25.00
  -2  14   1  319.17   24.80
  -2  14   1  321.37   24.10
  -2  14   1  334.77   22.60
  -2 -14   1  320.37   28.00
   2 -14  -1  350.56   25.70
   2 -14  -1  337.27   22.80
   2 -14  -1  312.47   24.80
   2 -14  -1  337.87   25.60
  -2 -14   1  379.96   23.30
  -2 -14   1  341.77   23.10
  -2 -14   1  341.27   25.40
  -2 -14   1  382.26   26.20
   2 -14  -1  338.17   27.40
  -2 -14   1  359.46   27.10
  -2 -14   1  385.36   24.50
   2 -14  -1  368.66   24.90
  -2  14   0 1288.47   85.99
  -2  14   0 1337.47   83.79
  -2  14   0 1297.77   84.59
  -2  14   0 1380.66   85.99
  -2  14   0 1354.06   83.89
  -2  14   0 1276.57   85.29
  -2  14   0 1314.17   84.79
  -2  14   0 1340.27   86.29
   2  14   0 1214.78   85.09
  -2 -14   0 1356.86   88.49
   2 -14   0 1367.36   86.39
  -2 -14   0 1260.27   84.19
   2 -14   0 1219.98   88.49
  -2 -14   0 1310.77   86.89
  -2 -14   0 1382.56   87.39
  -2 -14   0 1478.85   86.19
  -2 -14   0 1364.76   84.59
   2 -14   0 1337.77   86.79
  -2 -14   0 1280.97   88.79
   2 -14   0 1353.16   87.39
  -2  14  -1  288.37   20.40
   2  14   1  308.87   22.00
  -2  14  -1  348.57   23.30
  -2  14  -1  310.57   21.80
  -2  14  -1  290.87   20.40
  -2  14  -1  307.17   22.70
  -2  14  -1  299.67   21.30
  -2  14  -1  285.47   22.10
  -2  14  -1  310.57   23.00
  -2 -14  -1  299.07   21.20
  -2 -14  -1  294.37   23.60
  -2 -14  -1  326.77   24.50
   2 -14   1  325.37   23.40
  -2 -14  -1  317.97   21.60
  -2 -14  -1  318.37   26.80
  -2 -14  -1  315.27   25.60
  -2 -14  -1  341.87   23.10
   2 -14   1  300.57   24.20
  -2 -14  -1  329.47   24.40
  -2  14  -2    3.70    2.40
  -2  14  -2    0.30    0.80
  -2  14  -2    2.70    3.00
  -2  14  -2   -0.60    2.10
  -2  14  -2   -2.00    2.10
  -2  14  -2    1.80    1.20
  -2  14  -2   -0.70    1.60
  -2  14  -2    3.40    2.30
   2  14   2    0.80    0.70
  -2  14  -2    0.50    0.70
   2  14   2   -1.20    2.50
  -2 -14  -2    0.90    2.20
  -2 -14  -2   -0.20    2.20
  -2 -14  -2   -1.10    1.20
  -2 -14  -2    0.10    4.30
   2 -14   2    5.60    2.60
  -2 -14  -2   -0.60    2.50
  -2 -14  -2   -0.50    2.60
   2 -14   2    0.40    4.80
  -2 -14  -2   -3.10    5.00
  -2 -14  -2    1.20    1.30
  -2  14  -3  444.16   30.30
  -2  14  -3  423.86   28.30
  -2  14  -3  407.86   28.10
   2  14   3  461.85   29.60
  -2  14  -3  430.36   32.10
  -2  14  -3  420.86   31.70
  -2  14  -3  468.85   30.00
  -2  14  -3  429.06   31.20
   2  14   3  376.96   28.30
  -2  14  -3  380.16   30.90
  -2 -14  -3  448.06   29.30
  -2 -14  -3  471.35   34.90
  -2 -14  -3  480.05   29.80
  -2 -14  -3  430.46   37.00
   2 -14   3  400.56   34.30
   2 -14   3  441.86   35.40
  -2 -14  -3  504.05   35.60
  -2 -14  -3  419.76   33.10
  -2 -14  -3  490.45   37.00
  -2  14  -4   60.09   10.10
  -2  14  -4   82.99    8.40
  -2  14  -4   80.09    6.20
   2  14   4   80.69    7.20
  -2  14  -4   92.39   15.00
  -2  14  -4   68.19   10.10
  -2  14  -4   85.19   10.30
   2  14   4   78.59    6.30
  -2  14  -4   95.49    7.10
  -2  14  -4   80.39    6.80
  -2  14  -4   73.49    7.70
  -2 -14  -4   67.69    9.60
  -2 -14  -4   65.89   13.20
  -2 -14  -4   94.99    9.90
  -2 -14  -4   81.59    6.60
  -2 -14  -4   81.89    7.10
  -2 -14  -4   82.69    8.70
  -2 -14  -4   96.89   13.00
  -2 -14  -4   95.89   16.90
   2  14   5    7.40    2.10
  -2  14  -5    7.10    1.90
  -2  14  -5    9.10    3.60
  -2  14  -5    6.80    5.50
   2  14   5    6.10    1.50
  -2  14  -5    8.70    1.60
  -2 -14  -5    6.30    1.70
  -2 -14  -5    7.70    2.10
  -2 -14  -5    2.50    2.50
  -2 -14  -5    6.40    2.10
  -2 -14  -5    5.30    2.90
  -2  14  -6   27.60    2.20
   2  14   6   23.20    2.50
   2  14   6   23.90    3.00
  -2 -14  -6   28.40    3.30
   2  14   7    7.90    1.50
   2 -14   7    6.80    1.80
   2  15  -7    1.30    1.90
  -2  15   7   -0.30    1.20
   2  15  -6   15.50    3.50
   2  15  -6   20.10    2.60
   2  15  -5   75.69    8.00
  -2 -15   5   78.89    6.60
  -2 -15   5   74.89    7.90
  -2 -15   5   91.09   12.60
  -2 -15   5   87.89    7.20
   2 -15  -5   66.49    5.50
   2  15  -4    1.70    4.80
  -2  15   4    5.70    4.40
   2  15  -4    6.30    2.30
  -2  15   4    7.20    4.80
   2  15  -4    8.30    3.20
   2  15  -4   14.10    4.80
  -2 -15   4    7.10    2.60
  -2 -15   4   -1.00    5.60
  -2 -15   4   -4.70    8.80
  -2 -15   4    3.80    4.00
  -2 -15   4    3.90    4.60
   2 -15  -4    6.90    3.90
   2 -15  -4    9.20    1.60
  -2 -15   4    0.50    6.90
   2 -15  -4    6.90    6.70
  -2 -15   4    8.40    5.30
  -2 -15   4   20.20    7.90
  -2 -15   4    7.30    2.40
  -2 -15   4    9.40    3.10
   2  15  -3  353.36   25.80
  -2  15   3  347.77   24.90
   2  15  -3  347.37   25.70
   2  15  -3  319.37   22.50
   2  15  -3  346.77   23.60
  -2 -15   3  330.17   27.00
   2 -15  -3  299.47   21.70
  -2 -15   3  334.97   27.60
  -2 -15   3  281.57   28.40
   2 -15  -3  348.37   25.70
  -2 -15   3  375.76   23.50
  -2 -15   3  354.76   23.00
  -2 -15   3  327.37   26.40
  -2 -15   3  373.66   25.40
   2 -15  -3  328.47   24.00
   2 -15  -3  308.57   27.90
  -2 -15   3  299.57   22.50
  -2  15   2    9.10    1.70
  -2  15   2   10.30    3.90
  -2  15   2   11.30    3.60
  -2  15   2    4.50    3.30
  -2  15   2    9.30    1.90
   2  15  -2    8.10    3.00
   2  15  -2   15.00    4.40
  -2  15   2    8.10    4.10
  -2  15   2   10.60    4.70
  -2  15   2   12.10    4.50
  -2 -15   2   14.10    2.70
   2 -15  -2   15.20    4.60
   2 -15  -2    8.30    4.70
  -2 -15   2   15.00    6.60
  -2 -15   2   16.20    4.80
   2 -15  -2    8.60    3.30
   2 -15  -2    6.30    1.40
  -2  15   1  955.20   60.79
  -2  15   1  926.21   63.49
  -2  15   1  948.21   62.89
  -2  15   1  889.61   61.59
  -2  15   1  908.61   60.69
  -2  15   1  857.21   62.69
  -2  15   1  955.80   63.69
  -2  15   1  944.71   65.29
  -2 -15   1  945.11   61.29
  -2 -15   1  964.90   64.19
  -2 -15   1 1041.70   65.19
  -2 -15   1  942.81   65.89
  -2 -15   1  889.31   65.89
  -2 -15   1 1060.59   63.09
   2 -15  -1  950.00   64.69
  -2 -15   1  980.90   64.49
   2 -15  -1 1006.40   63.49
  -2 -15   1 1029.40   61.59
   2 -15  -1  913.81   66.49
  -2  15   0   88.49    8.20
  -2  15   0   71.59    6.90
  -2  15   0   73.89    5.70
  -2  15   0   73.59    7.80
  -2  15   0   61.49    7.30
  -2  15   0   66.39    7.20
  -2  15   0   77.79    5.80
   2  15   0   68.69    7.00
  -2  15   0   69.09    6.40
   2 -15   0   78.99    8.10
  -2 -15   0   64.19    8.20
  -2 -15   0   65.99    6.30
  -2 -15   0   73.39    9.90
  -2 -15   0   69.69   10.60
  -2 -15   0   57.39    8.00
   2 -15   0   70.09    8.90
  -2 -15   0   72.89    7.30
  -2 -15   0   69.79    8.20
   2 -15   0   70.69   10.10
  -2  15  -1  163.78   11.10
  -2  15  -1  158.18   10.90
  -2  15  -1  148.99   12.90
   2  15   1  152.18   12.50
  -2  15  -1  162.38   12.00
  -2  15  -1  153.48   13.20
  -2  15  -1  142.59   10.70
  -2  15  -1  163.28   12.50
  -2  15  -1  151.68   15.70
  -2 -15  -1  132.19   13.60
  -2 -15  -1  168.38   12.30
  -2 -15  -1  160.68   14.70
  -2 -15  -1  152.38   11.90
  -2 -15  -1  145.79   17.10
  -2 -15  -1  149.19   13.30
  -2 -15  -1  182.68   15.20
   2 -15   1  167.58   14.00
   2 -15   1  151.28   15.00
  -2  15  -2  126.59   12.40
  -2  15  -2  129.19   10.70
  -2  15  -2  128.49   12.20
   2  15   2  131.69    9.60
  -2  15  -2  132.09    9.70
  -2  15  -2  141.69   12.60
  -2  15  -2  123.89    9.20
  -2  15  -2  125.89    9.50
  -2  15  -2  134.19   11.60
  -2  15  -2  122.59   11.60
  -2  15  -2  121.39   11.80
  -2 -15  -2  148.29   18.00
  -2 -15  -2  151.28   10.90
  -2 -15  -2  149.39   12.70
  -2 -15  -2  162.88   16.60
  -2 -15  -2  141.29   10.40
   2 -15   2  129.29   12.70
   2 -15   2  116.59   14.80
  -2 -15  -2  135.09   13.50
  -2  15  -3   25.30    3.00
   2  15   3   25.30    3.50
  -2  15  -3   24.70    5.30
  -2  15  -3   28.70    3.30
  -2  15  -3   29.70    5.30
  -2  15  -3   22.90    6.20
  -2  15  -3   34.50    5.90
  -2  15  -3   19.10    5.70
   2  15   3   20.00    3.10
  -2  15  -3   24.40    5.40
  -2 -15  -3   26.50    3.70
  -2 -15  -3   24.60    7.30
  -2 -15  -3   33.40    7.10
  -2 -15  -3   20.00    8.70
   2 -15   3   15.90    6.70
  -2 -15  -3   34.10    8.90
   2 -15   3   26.20    6.60
  -2 -15  -3   25.00    5.60
  -2 -15  -3   27.00    3.50
  -2 -15  -3   23.60    6.20
  -2 -15  -3   34.10    4.30
  -2  15  -4   10.50    2.10
   2  15   4    9.20    2.40
  -2  15  -4   10.90    1.60
  -2  15  -4    6.00    3.60
   2  15   4   16.40    2.30
  -2  15  -4   11.80    4.10
  -2 -15  -4   11.90    3.70
  -2 -15  -4   10.50    5.10
  -2 -15  -4   12.20    3.40
  -2 -15  -4   12.50    4.30
  -2 -15  -4   12.60    2.50
   2  15   5   71.99    6.60
  -2  15  -5   86.39    6.50
  -2  15  -5   81.49    5.80
  -2 -15  -5   79.59    9.10
   2 -15   5   75.59    6.50
  -2 -15  -5   61.69    8.10
  -2 -15  -5   75.79    6.90
  -2 -15  -5   84.49    6.80
  -2 -15  -5   80.49    6.40
  -2  15  -6   -0.10    2.60
   2  15   6    2.50    1.40
  -2 -15  -6    2.60    1.20
  -2 -15  -6    1.30    1.80
  -2 -15  -6    2.30    1.20
   2  15   7   12.20    1.70
   2 -15   7   17.10    2.20
   2  16  -7    8.10    2.00
   2  16  -6   14.10    3.10
   2  16  -6   20.50    2.60
   2  16  -5  126.99   11.60
  -2 -16   5  150.88   11.20
  -2 -16   5  129.59   10.60
  -2 -16   5  146.39   19.80
   2  16  -4  142.89   11.90
   2  16  -4  141.89   10.90
  -2 -16   4  141.09   15.70
  -2 -16   4  150.68   10.90
   2 -16  -4  127.69    9.80
  -2 -16   4  139.29   14.00
  -2 -16   4  164.58   15.60
  -2 -16   4  157.78   12.00
  -2 -16   4  162.08   11.60
  -2 -16   4  136.19   16.20
   2  16  -3   87.29    7.40
   2  16  -3  107.59    8.60
   2  16  -3  101.09   10.70
  -2  16   3   75.89   12.00
  -2  16   3   74.49    9.40
   2  16  -3   91.89   10.50
   2 -16  -3   88.49    6.70
  -2 -16   3   83.99   11.90
  -2 -16   3   98.19    8.00
   2 -16  -3   89.79   12.90
  -2 -16   3   97.59    9.80
   2 -16  -3   97.49   12.10
  -2 -16   3  100.89    8.40
  -2 -16   3   86.99    7.60
  -2 -16   3   89.99   13.70
   2 -16  -3   99.99    9.20
  -2 -16   3   84.99   11.10
  -2  16   2    5.80    1.80
  -2  16   2    6.80    3.40
   2  16  -2    6.00    3.50
  -2  16   2    1.10    4.50
  -2  16   2    7.80    1.50
  -2  16   2   -1.60    4.50
   2  16  -2    6.30    4.20
   2  16  -2    6.90    2.20
  -2 -16   2    5.60    3.70
   2 -16  -2    8.10    2.90
  -2 -16   2    4.80    1.70
  -2 -16   2    4.90    3.10
  -2 -16   2    4.90    5.50
   2 -16  -2    8.30    5.50
   2 -16  -2    3.40    4.70
  -2 -16   2    9.50    2.20
  -2 -16   2    0.10    3.40
  -2 -16   2    4.20    1.70
  -2  16   1   20.60    6.60
  -2  16   1   15.10    4.20
   2  16  -1   20.90    3.40
  -2  16   1   22.20    5.00
   2  16  -1   16.50    2.40
  -2  16   1   21.00    2.50
  -2  16   1   21.20    3.00
  -2  16   1   16.20    2.60
  -2  16   1   16.20    4.50
   2  16  -1   27.10    5.60
   2  16  -1   17.30    4.50
  -2  16   1   12.20    3.60
  -2  16   1   13.40    4.70
  -2 -16   1   17.10    4.70
  -2 -16   1   25.10    5.80
   2 -16  -1   15.50    5.00
  -2 -16   1   19.00    4.00
  -2 -16   1   30.70    6.70
  -2 -16   1   25.50    6.40
  -2 -16   1   22.10    4.30
   2 -16  -1   12.70    4.20
   2 -16  -1   15.20    5.90
  -2 -16   1   34.10    9.20
  -2  16   0   58.49    7.10
   2  16   0   48.70    4.00
  -2  16   0   45.40    4.40
  -2  16   0   43.90    4.20
   2  16   0   42.90    4.50
  -2  16   0   49.50    5.30
  -2  16   0   55.99    9.20
  -2  16   0   42.10    5.90
  -2  16   0   42.30    4.00
  -2  16   0   54.89    6.80
   2 -16   0   58.49    9.70
  -2 -16   0   45.40    7.20
  -2 -16   0   54.39    7.20
  -2 -16   0   42.30    5.80
  -2 -16   0   45.20    4.90
  -2 -16   0   35.10    8.30
  -2 -16   0   48.50    4.70
  -2 -16   0   50.99    5.30
  -2 -16   0   59.19    7.30
   2 -16   0   49.00    6.40
  -2 -16   0   37.50    9.40
  -2  16  -1  149.19   10.30
   2  16   1  144.59   10.70
  -2  16  -1  125.49    9.80
  -2  16  -1  135.99   12.30
  -2  16  -1  150.38   12.20
  -2  16  -1  130.29   12.80
   2  16   1  127.49   11.10
  -2  16  -1  128.59   12.70
  -2  16  -1  149.29   10.20
  -2  16  -1  153.68   13.10
  -2  16  -1  140.89   11.10
   2 -16   1  131.09   14.30
  -2 -16  -1  153.78   11.40
  -2 -16  -1  157.68   14.20
   2 -16   1  149.88   13.40
  -2 -16  -1  141.99   13.40
  -2 -16  -1  148.89   17.80
  -2 -16  -1  151.38   12.90
  -2 -16  -1  162.98   16.50
  -2 -16  -1  131.09   13.70
  -2 -16  -1  158.68   11.30
  -2  16  -2  153.88   10.60
  -2  16  -2  147.79   11.70
  -2  16  -2  142.39   10.30
   2  16   2  144.99   11.10
  -2  16  -2  123.79   12.70
  -2  16  -2  140.29   12.70
  -2  16  -2  138.29   12.10
  -2  16  -2  137.09   10.00
  -2  16  -2  166.28   13.20
  -2  16  -2  157.08   14.20
  -2  16  -2  139.09   13.50
  -2  16  -2  165.58   14.20
  -2 -16  -2  141.09   11.00
  -2 -16  -2  148.19   12.00
  -2 -16  -2  118.19   14.00
  -2 -16  -2  173.28   15.60
  -2 -16  -2  147.59   11.50
   2 -16   2  110.89   14.20
  -2 -16  -2  164.98   17.30
   2 -16   2  158.08   14.30
  -2 -16  -2  157.68   19.60
  -2 -16  -2  158.58   15.70
  -2  16  -3  322.57   24.00
  -2  16  -3  318.97   20.70
   2  16   3  298.77   22.20
  -2  16  -3  271.57   23.90
  -2  16  -3  319.07   20.40
  -2  16  -3  291.17   22.20
  -2  16  -3  297.77   20.10
  -2  16  -3  300.37   21.30
  -2  16  -3  294.77   26.20
  -2 -16  -3  329.37   22.20
   2 -16   3  286.57   25.00
  -2 -16  -3  310.07   24.20
  -2 -16  -3  328.57   28.40
  -2 -16  -3  295.87   21.00
  -2 -16  -3  293.27   25.80
  -2 -16  -3  323.77   21.60
  -2 -16  -3  304.17   29.50
  -2 -16  -3  324.57   27.90
  -2  16  -4    2.40    3.30
  -2  16  -4    8.60    1.90
  -2  16  -4    5.50    1.20
  -2 -16  -4    4.90    1.70
  -2 -16  -4    1.20    2.90
  -2 -16  -4    6.80    6.00
  -2 -16  -4    6.20    3.30
  -2 -16  -4    5.10    1.60
   2  16   5    1.30    0.60
  -2  16  -5    0.00    0.70
   2  16   5   -0.10    1.20
  -2  16  -5    6.30    2.90
  -2 -16  -5   -1.70    3.30
  -2 -16  -5    0.90    1.20
  -2 -16  -5   -3.50    3.30
   2 -16   5    3.30    1.60
  -2 -16  -5    0.60    1.00
  -2 -16  -5    0.00    2.10
   2  16   6   20.30    1.90
   2  16   6   15.70    2.30
  -2 -16  -6   15.30    2.40
  -2 -16  -6   20.40    2.30
  -2  17   6   34.00    3.50
   2  17  -6   35.10    4.60
   2  17  -6   45.80    3.70
   2  17  -5    6.40    2.30
  -2  17   5   10.20    2.50
  -2 -17   5   10.00    2.60
  -2 -17   5    9.40    2.00
   2  17  -4   -0.10    1.50
  -2 -17   4    4.80    8.80
  -2 -17   4   -1.80    4.90
  -2 -17   4   -3.40    6.70
  -2 -17   4   -2.90    5.50
  -2 -17   4    0.10    2.30
  -2 -17   4    3.00    1.80
   2  17  -3  172.48   15.20
  -2  17   3  148.49   14.00
   2  17  -3  160.28   15.60
   2  17  -3  167.08   12.40
  -2  17   3  125.99   16.60
   2  17  -3  153.28   12.90
  -2 -17   3  152.38   15.90
   2 -17  -3  143.59   17.70
  -2 -17   3  161.48   14.10
  -2 -17   3  141.39   16.70
  -2 -17   3  171.28   12.50
  -2 -17   3  149.69   11.40
  -2 -17   3  141.89   15.40
   2 -17  -3  142.69   16.70
   2 -17  -3  145.79   13.20
  -2 -17   3  144.89   18.90
  -2 -17   3  166.58   12.00
   2  17  -2   92.09    7.70
  -2  17   2   69.89   12.30
   2  17  -2   82.99   11.10
   2  17  -2   89.09   10.00
  -2  17   2   65.79    9.20
   2 -17  -2   67.89   11.10
  -2 -17   2   98.89   10.70
   2 -17  -2   59.89   12.60
   2 -17  -2   77.19    8.80
  -2 -17   2  102.49   13.20
  -2 -17   2   89.89   10.60
  -2 -17   2   86.39   11.10
  -2 -17   2   85.79    7.20
   2 -17  -2   70.49    7.30
   2  17  -1  358.76   24.90
  -2  17   1  377.06   28.00
   2  17  -1  410.66   26.10
  -2  17   1  356.96   28.50
  -2  17   1  368.66   25.10
  -2  17   1  355.76   24.80
  -2 -17   1  424.46   26.50
  -2 -17   1  403.06   29.40
   2 -17  -1  336.17   31.40
   2 -17  -1  354.76   24.90
  -2 -17   1  410.06   26.20
  -2 -17   1  406.36   30.30
  -2 -17   1  413.66   28.80
   2 -17  -1  440.26   29.30
  -2 -17   1  370.26   31.40
  -2 -17   1  326.07   33.10
   2 -17  -1  383.96   30.50
  -2  17   0    7.40    4.10
  -2  17   0    5.10    2.90
   2  17   0    8.80    3.40
  -2  17   0    4.20    1.70
   2  17   0    5.70    1.30
  -2 -17   0    8.00    1.90
  -2 -17   0    6.70    5.60
  -2 -17   0    2.20    3.00
  -2 -17   0    4.40    3.80
   2 -17   0    3.40    4.20
  -2 -17   0   10.10    8.10
  -2 -17   0    7.90    2.30
  -2 -17   0    5.50    2.80
   2 -17   0    5.10    5.30
  -2 -17   0    9.20    2.50
   2 -17   0    2.80    2.90
  -2  17  -1  152.98   14.20
   2  17   1  140.99   11.00
  -2  17  -1  148.39   14.10
  -2  17  -1  151.88   12.70
  -2  17  -1  151.28   12.50
   2  17   1  149.29   11.20
  -2  17  -1  135.09   10.40
  -2  17  -1  153.28   10.90
  -2  17  -1  164.08   11.70
  -2  17  -1  178.68   16.40
  -2 -17  -1  169.38   19.30
  -2 -17  -1  168.18   15.40
  -2 -17  -1  159.98   13.60
  -2 -17  -1  160.78   12.20
  -2 -17  -1  142.99   11.40
  -2 -17  -1  125.89   13.60
   2 -17   1  164.68   16.00
  -2 -17  -1  150.18   14.90
  -2 -17  -1  171.08   12.10
  -2 -17  -1  172.88   17.80
   2 -17   1  162.88   14.50
  -2  17  -2  150.18   12.60
  -2  17  -2  147.49   10.30
  -2  17  -2  138.59   10.00
   2  17   2  139.49   11.00
  -2  17  -2  141.89   14.10
  -2  17  -2  155.28   19.00
  -2  17  -2  153.58   10.70
  -2 -17  -2  132.49   18.10
   2 -17   2  163.38   14.70
  -2 -17  -2  144.69   11.60
   2 -17   2  157.88   23.40
  -2 -17  -2  141.79   13.70
  -2 -17  -2  130.49   11.00
  -2 -17  -2  161.18   15.30
  -2 -17  -2  130.39   14.30
  -2 -17  -2  160.98   12.30
  -2 -17  -2  153.08   18.80
  -2  17  -3  106.79    7.80
   2  17   3  106.89    9.00
  -2  17  -3  111.99   10.40
  -2  17  -3  125.59    8.30
  -2 -17  -3  120.29   12.50
  -2 -17  -3   92.59   12.70
  -2 -17  -3   90.29   10.80
   2 -17   3  104.09   12.20
  -2 -17  -3  119.99    9.40
  -2 -17  -3  107.19    9.70
  -2 -17  -3  109.59    8.80
  -2  17  -4   46.30    3.60
   2  17   4   34.40    4.60
  -2  17  -4   33.00    5.90
  -2 -17  -4   30.80    6.30
  -2 -17  -4   36.90    4.40
  -2 -17  -4   40.50    4.20
  -2 -17  -4   36.20    4.90
  -2 -17  -4   44.50    7.40
   2  17   5   17.60    2.80
  -2  17  -5   19.40    4.40
   2  17   5   20.00    2.00
  -2 -17  -5   20.00    2.70
  -2 -17  -5   22.60    2.70
   2 -17   5   14.80    2.50
  -2  17  -6    5.50    3.80
   2  17   6    3.90    1.60
  -2 -17  -6    4.10    1.10
   2  18  -6    3.20    1.10
   2  18  -6    3.50    1.60
  -2  18   6    3.80    1.60
   2  18  -5  132.49   11.60
  -2 -18   5  163.38   10.60
   2  18  -4  149.79   11.50
   2  18  -4  146.69   12.40
  -2 -18   4  167.28   13.00
  -2 -18   4  145.99   16.40
  -2 -18   4  143.29   16.20
  -2 -18   4  138.59   16.30
  -2 -18   4  182.38   12.30
  -2 -18   4  181.48   11.80
   2  18  -3   70.59    6.10
   2  18  -3   74.89    7.00
   2 -18  -3   63.29    8.30
  -2 -18   3   73.59    6.30
  -2 -18   3   74.79    8.90
  -2 -18   3   70.39   10.90
  -2 -18   3   80.59    6.90
   2 -18  -3   64.79    5.40
  -2 -18   3   68.69    7.60
  -2 -18   3   66.29    9.90
   2  18  -2  211.38   20.30
   2  18  -2  191.18   15.20
  -2  18   2  157.08   16.20
  -2  18   2  173.18   12.60
  -2 -18   2  187.78   17.70
   2 -18  -2  185.28   13.00
  -2 -18   2  209.18   16.50
   2 -18  -2  183.88   16.20
  -2 -18   2  211.58   18.50
  -2 -18   2  212.08   14.60
  -2 -18   2  198.78   14.00
  -2 -18   2  189.78   18.80
  -2 -18   2  205.98   14.40
   2 -18  -2  173.58   20.00
  -2 -18   2  190.48   20.30
   2 -18  -2  186.08   18.70
   2  18  -1    2.00    3.40
  -2  18   1    1.00    5.60
   2  18  -1   -1.00    0.80
  -2  18   1    0.90    0.90
  -2  18   1    1.10    3.50
   2  18  -1   -0.10    1.40
   2 -18  -1   -0.60    6.50
   2 -18  -1   -0.10    1.20
  -2 -18   1    2.10    2.90
  -2 -18   1    3.50    6.80
   2 -18  -1   -1.70    3.10
  -2 -18   1    1.70    3.50
  -2 -18   1    4.10    1.70
  -2 -18   1    1.20    4.10
   2 -18  -1    7.60    5.50
  -2 -18   1    4.50    2.10
  -2 -18   1    1.50    1.40
  -2 -18   1    0.70    3.40
  -2  18   0  143.99   13.80
  -2  18   0  157.38   14.20
   2  18   0  138.89   10.20
  -2  18   0  158.68   10.60
  -2  18   0  147.39   10.10
  -2 -18   0  125.69   13.50
   2 -18   0  126.19   16.30
   2 -18   0  179.78   14.80
  -2 -18   0  149.69   11.50
  -2 -18   0  148.39   14.70
  -2 -18   0  133.39   16.20
  -2 -18   0  158.28   11.70
  -2 -18   0  144.09   12.90
  -2 -18   0  134.99   19.20
  -2 -18   0  144.89   11.10
   2 -18   0  148.49   15.90
  -2 -18   0  138.89   14.30
   2  18   1  104.89    7.70
  -2  18  -1  116.79   10.00
  -2  18  -1  113.49    7.90
  -2  18  -1   94.79    7.40
  -2  18  -1   98.39   11.40
   2  18   1   96.79    8.20
  -2 -18  -1  116.19   10.80
   2 -18   1  103.79   13.60
  -2 -18  -1  112.89   11.70
  -2 -18  -1  118.79    9.50
  -2 -18  -1  107.19   12.40
  -2 -18  -1   95.29   15.10
  -2 -18  -1  108.09    8.70
   2 -18   1   97.69   11.00
  -2 -18  -1   98.59   12.20
  -2  18  -2  155.78   12.20
  -2  18  -2  122.89   10.90
  -2  18  -2  131.39    9.60
   2  18   2  142.09   10.50
  -2 -18  -2  141.89   13.50
  -2 -18  -2  129.79   10.60
  -2 -18  -2  153.68   15.00
   2 -18   2  132.99   13.70
  -2 -18  -2  116.79   13.70
  -2 -18  -2  149.29   11.90
  -2 -18  -2  156.68   11.40
  -2  18  -3  176.38   14.70
   2  18   3  176.58   13.30
  -2  18  -3  175.18   12.10
  -2 -18  -3  207.08   13.90
  -2 -18  -3  150.28   17.20
  -2 -18  -3  217.78   17.70
  -2 -18  -3  161.98   15.80
  -2 -18  -3  180.98   14.00
   2 -18   3  160.78   16.70
  -2 -18  -3  191.28   13.30
   2  18   4   66.39    6.10
  -2  18  -4   65.89    7.70
  -2  18  -4   77.09    5.10
   2  18   4   68.29    5.30
  -2 -18  -4   66.39    8.90
  -2 -18  -4   68.99    6.20
  -2 -18  -4   63.49    6.40
  -2 -18  -4   74.99    6.00
   2  18   5   16.30    4.00
  -2  18  -5   11.00    3.40
   2  18   5   19.30    2.10
  -2 -18  -5   20.60    2.70
   2 -18   5   18.10    2.50
  -2 -18  -5   18.20    2.40
   2  18   6   26.90    2.70
  -2 -18  -6   34.40    2.50
   2  19  -6  116.89    8.40
   2  19  -6  112.39    8.70
  -2 -19   5   30.10    3.00
   2  19  -4  317.17   22.40
   2  19  -4  299.67   23.20
  -2 -19   4  370.66   22.70
  -2 -19   4  321.67   29.50
  -2 -19   4  380.46   23.20
  -2 -19   4  326.37   23.70
   2  19  -3   66.69    6.10
   2  19  -3   75.69    6.90
  -2 -19   3   75.29    6.80
  -2 -19   3   72.19   10.60
  -2 -19   3   68.39    6.30
  -2 -19   3   71.09    9.50
   2 -19  -3   94.79    9.80
  -2 -19   3   65.79   10.70
   2  19  -2    5.80    2.10
  -2 -19   2    3.60    3.80
  -2 -19   2    5.80    5.60
  -2 -19   2    4.00    2.30
   2 -19  -2    6.20    4.20
  -2 -19   2    7.60    2.20
  -2 -19   2    8.20    4.40
  -2 -19   2    8.20    2.10
  -2  19   1  307.07   21.90
   2  19  -1  357.26   23.50
   2  19  -1  306.67   22.20
  -2 -19   1  344.17   23.40
  -2 -19   1  363.46   28.20
   2 -19  -1  369.26   26.90
  -2 -19   1  385.26   24.70
  -2 -19   1  354.36   23.90
   2 -19  -1  332.67   32.90
  -2 -19   1  347.37   25.40
  -2 -19   1  302.97   26.50
  -2  19   0  374.96   30.40
  -2  19   0  354.36   24.20
   2  19   0  374.06   24.50
  -2  19   0  369.66   29.10
  -2 -19   0  377.46   27.40
  -2 -19   0  355.16   34.40
   2 -19   0  408.56   29.50
  -2 -19   0  393.86   26.20
  -2 -19   0  364.86   29.70
   2 -19   0  385.46   32.20
  -2 -19   0  364.76   29.70
  -2 -19   0  379.96   25.30
  -2  19  -1  184.58   14.40
   2  19   1  184.48   12.50
   2  19   1  169.38   12.80
  -2  19  -1  164.88   12.00
  -2 -19  -1  178.48   13.30
  -2 -19  -1  188.88   17.50
  -2 -19  -1  184.98   14.00
   2 -19   1  173.98   16.50
  -2 -19  -1  199.68   14.00
  -2 -19  -1  177.68   15.30
   2  19   2  646.84   40.60
   2  19   2  592.44   41.00
  -2  19  -2  646.74   40.10
  -2  19  -2  654.53   42.80
  -2 -19  -2  577.74   45.20
  -2 -19  -2  542.35   46.80
  -2 -19  -2  705.93   47.40
  -2 -19  -2  646.34   42.40
  -2 -19  -2  638.04   41.50
   2 -19   2  640.54   45.80
   2  19   3   36.10    3.60
  -2  19  -3   42.10    3.40
   2  19   3   35.80    4.30
  -2  19  -3   44.10    5.80
  -2 -19  -3   44.10    7.60
  -2 -19  -3   49.70    5.00
  -2 -19  -3   45.00    4.60
  -2 -19  -3   40.80    5.10
   2  19   4  107.59    9.00
  -2  19  -4  128.09   11.00
   2  19   4  125.59    8.50
  -2 -19  -4  128.59   12.50
  -2 -19  -4  124.09    9.20
  -2 -19  -4  131.39    9.00
  -2 -19  -4  105.39    9.40
   2  19   5    1.30    0.70
   2  19   5    1.10    1.20
  -2  19  -5    1.60    4.30
  -2 -19  -5    1.00    0.90
   2 -19   5    0.80    1.20
  -2 -19  -5    2.80    1.30
   2  20  -6    6.70    1.00
   2  20  -6    4.80    1.50
   2  20  -5   14.30    2.10
   2  20  -4   34.60    4.60
  -2 -20   4   45.20    4.20
  -2 -20   4   40.50    4.90
   2  20  -3   47.50    4.70
   2  20  -3   51.79    6.70
  -2 -20   3   56.49    5.40
   2 -20  -3   78.69   14.10
  -2 -20   3   36.60    9.40
  -2 -20   3   42.30    8.90
  -2 -20   3   48.10    5.70
  -2 -20   3   35.20    8.00
   2  20  -2 1199.58   77.59
   2  20  -2 1215.88   76.99
  -2 -20   2 1155.68   79.89
  -2 -20   2 1219.68   77.19
  -2 -20   2 1065.49   82.69
   2 -20  -2 1190.98   80.09
  -2 -20   2 1300.77   77.59
  -2 -20   2 1252.07   82.99
  -2 -20   2 1262.87   77.89
   2  20  -1   34.70    4.40
   2  20  -1   38.60    3.50
  -2 -20   1   16.90   10.70
  -2 -20   1   35.40    6.60
  -2 -20   1   40.80    4.80
   2 -20  -1   27.10    6.80
  -2 -20   1   43.20    4.60
  -2 -20   1   42.60    4.90
  -2 -20   1   37.70    8.80
   2  20   0  714.63   47.20
   2  20   0  687.93   46.10
  -2 -20   0  671.13   49.10
   2 -20   0  783.82   51.69
  -2 -20   0  732.23   47.80
  -2 -20   0  732.43   52.09
  -2 -20   0  747.63   47.60
   2  20   1   92.69    7.30
  -2  20  -1   96.69    6.90
  -2  20  -1   86.19    8.90
  -2 -20  -1  100.39    8.70
  -2 -20  -1  100.89    8.20
  -2 -20  -1  108.69   12.80
  -2 -20  -1  109.19    9.20
   2 -20   1  102.19   15.80
  -2  20  -2    9.90    3.60
   2  20   2    9.10    1.90
   2  20   2   10.70    1.90
  -2 -20  -2    7.90    2.60
  -2 -20  -2    9.80    2.40
   2 -20   2    7.40    4.10
  -2 -20  -2    5.00    4.00
  -2 -20  -2   11.20    2.50
   2  20   3   12.80    1.90
   2  20   3    9.30    1.70
  -2  20  -3   16.30    3.60
   2  20   3   13.60    2.50
  -2 -20  -3    9.60    2.10
  -2 -20  -3    5.40    6.90
  -2 -20  -3   11.20    2.80
  -2 -20  -3    9.70    3.40
  -2 -20  -3    7.40    3.90
   2  20   4   44.00    3.30
   2  20   4   34.90    3.60
  -2  20  -4   33.90    5.20
  -2 -20  -4   33.70    3.80
  -2 -20  -4   40.90    3.60
  -2 -20  -4   28.50    3.60
   2  20   5    1.90    1.30
   2  20   5    1.70    0.60
  -2  20  -5    2.20    2.70
  -2 -20  -5    2.20    1.20
  -2 -20  -5    1.80    0.80
   2 -20   5    1.90    1.40
   2  21  -5   10.90    1.90
   2  21  -5    8.50    2.40
   2  21  -4   45.40    5.20
  -2 -21   4   57.79    4.50
   2  21  -3  193.98   15.20
   2  21  -3  193.98   14.50
  -2 -21   3  183.18   19.10
  -2 -21   3  215.68   15.70
  -2 -21   3  235.38   15.20
  -2 -21   3  228.38   14.70
   2  21  -2   11.70    2.40
  -2 -21   2    9.40    5.30
   2 -21  -2    6.90    4.50
  -2 -21   2   13.10    2.60
  -2 -21   2   11.60    5.50
  -2 -21   2   15.00    3.10
   2  21  -1  648.84   43.70
   2  21  -1  588.54   42.40
  -2 -21   1  684.63   43.50
  -2 -21   1  690.13   48.70
  -2 -21   1  645.44   45.90
  -2 -21   1  698.53   44.20
  -2 -21   1  725.43   44.10
   2 -21  -1  670.93   47.30
   2  21   0   31.50    3.30
  -2  21   0   39.10    5.10
   2  21   0   39.20    4.40
  -2 -21   0   39.30    4.60
  -2 -21   0   36.60    4.90
   2 -21   0   36.60    7.50
  -2 -21   0   35.00    6.70
  -2 -21   0   31.10    7.40
  -2 -21   0   36.00    4.70
  -2  21  -1  105.99   11.50
  -2 -21  -1   92.39    8.80
  -2 -21  -1  103.49    8.30
  -2 -21  -1  107.89    9.00
  -2 -21  -1   89.09   10.30
   2 -21   1  113.99   12.40
  -2 -21  -1  101.59   12.30
   2  21   2  171.68   11.80
  -2  21  -2  155.88   13.30
  -2 -21  -2  180.68   12.60
   2 -21   2  156.88   15.70
  -2 -21  -2  167.38   13.00
  -2 -21  -2  180.38   16.70
  -2  21  -3    2.10    2.20
   2  21   3    9.20    1.50
   2  21   3    5.40    1.30
   2  21   3    4.90    1.60
  -2 -21  -3    8.60    2.20
  -2 -21  -3   10.50    2.40
  -2 -21  -3    5.90    1.70
   2  21   4   16.10    2.40
   2  21   4   21.90    2.20
  -2 -21  -4   21.40    2.80
  -2 -21  -4   26.20    2.60
   2  21   5   30.60    2.40
   2  22  -5   70.59    5.80
   2  22  -4   28.10    3.70
   2  22  -3   24.20    3.60
   2  22  -3   27.20    3.80
  -2 -22   3   34.70    3.40
   2  22  -2   18.70    3.10
   2  22  -2   12.40    2.30
  -2 -22   2   10.50    3.40
  -2 -22   2   15.50    2.70
  -2 -22   2   15.90    2.80
  -2 -22   2   10.90    5.10
   2  22  -1  141.79   10.10
   2  22  -1  135.19   11.10
  -2 -22   1  150.08   11.90
  -2 -22   1  153.68   15.10
  -2 -22   1  164.38   11.10
  -2 -22   1  144.49   14.80
  -2  22   0   17.20    3.30
   2  22   0   15.40    2.10
   2  22   0   17.90    3.10
   2 -22   0   13.80    4.70
  -2 -22   0   14.80    3.20
  -2 -22   0   15.60    5.30
  -2 -22   0   18.50    3.50
  -2 -22   0   20.30    3.30
  -2 -22   0   13.70    6.10
   2  22   1  226.88   15.00
   2  22   1  205.68   15.70
  -2  22  -1  201.48   16.40
  -2 -22  -1  243.98   16.10
  -2 -22  -1  244.78   20.70
  -2 -22  -1  225.88   16.30
  -2 -22  -1  215.08   18.10
  -2  22  -2   81.39    7.90
   2  22   2   88.69    6.50
  -2 -22  -2   90.99   10.90
  -2 -22  -2   86.09    7.50
  -2 -22  -2   95.09    7.10
   2 -22   2   81.69   11.80
  -2 -22  -2   74.39    7.50
  -2  22  -3   98.29    8.60
   2  22   3  106.59    7.30
   2  22   3  102.29    7.20
  -2 -22  -3   86.29    7.90
  -2 -22  -3   95.49    7.70
  -2 -22  -3  114.49    7.70
  -2  22  -4   -0.90    2.30
   2  22   4    0.80    0.70
  -2 -22  -4    1.00    0.80
   2 -22   4    0.70    1.20
  -2 -22  -4   -1.00    1.10
   2  23  -4    1.30    0.90
   2  23  -4   -0.80    1.00
   2  23  -3   81.49    6.90
  -2 -23   3  100.79    6.80
   2  23  -2    7.00    1.70
  -2  23   2    4.90    1.30
   2  23  -2    6.90    1.90
  -2 -23   2    6.30    1.80
  -2 -23   2    6.80    2.30
   2  23  -1  290.97   21.60
   2  23  -1  329.27   21.50
  -2  23   1  317.67   22.50
  -2 -23   1  290.77   21.90
  -2 -23   1  342.77   21.40
  -2 -23   1  329.77   21.70
  -2 -23   1  325.57   27.90
  -2  23   0   16.00    3.60
   2  23   0   15.30    2.80
   2  23   0   14.90    2.20
   2  23   0   22.40    3.10
   2  23   0   15.80    2.00
  -2 -23   0   16.80    3.20
  -2 -23   0   14.50    2.80
  -2 -23   0   16.40    5.20
   2  23   1    0.50    0.80
   2  23   1    2.50    1.20
   2  23   1    0.60    1.20
  -2  23  -1   -0.20    1.60
  -2 -23  -1    0.30    1.30
  -2 -23  -1   -3.60    2.10
  -2 -23  -1    0.70    1.50
   2  23   2    1.00    1.20
   2  23   2    1.10    0.90
  -2  23  -2    1.80    1.90
  -2 -23  -2    0.60    1.30
  -2 -23  -2    0.40    1.40
  -2 -23  -2   -1.70    2.20
   2  23   3   21.30    2.60
   2  23   3   30.80    3.20
  -2  23  -3   18.60    3.50
   2  23   3   28.10    2.60
  -2 -23  -3   25.20    2.80
  -2 -23  -3   30.40    3.00
   2  23   4   36.60    2.90
  -2  23  -4   32.70    3.90
  -2 -23  -4   43.90    3.10
   2  24  -4   68.09    5.60
  -2  24   4   78.29    5.10
   2  24  -3   26.10    2.80
   2  24  -3   19.20    2.80
   2  24  -3   18.70    3.30
  -2  24   3   24.70    2.60
   2  24  -2   11.00    2.20
   2  24  -2   11.50    2.00
  -2  24   2    9.40    1.50
   2  24  -1   11.80    1.70
   2  24  -1   12.00    2.40
  -2  24   1    8.30    2.60
   2  24  -1   11.30    2.10
  -2 -24   1   16.30    2.60
  -2  24   0    1.90    1.70
   2  24   0    2.40    1.20
   2  24   0    2.70    0.90
   2  24   0    2.10    1.40
  -2 -24   0    3.50    1.60
  -2 -24   0    2.50    2.30
   2  24   1  128.79    9.10
   2  24   1  131.59   10.70
  -2  24  -1  130.69   10.60
  -2 -24  -1  146.49    9.90
  -2 -24  -1  123.59    9.70
   2  24   2    5.20    1.20
   2  24   2    4.10    1.00
  -2  24  -2    4.30    1.30
  -2  24  -2    4.40    1.90
   2  24   2    3.80    1.30
  -2 -24  -2    5.60    1.60
  -2 -24  -2    6.90    1.40
  -2  24  -3    4.10    1.80
   2  24   3    3.90    0.80
   2  24   3    3.00    0.80
  -2 -24  -3    2.70    0.80
   2  25  -3   19.60    1.90
   2  25  -3   14.60    2.60
  -2  25   2   24.40    3.80
   2  25  -2   27.50    2.80
   2  25  -2   27.80    3.30
   2  25  -2   22.70    3.00
   2  25  -1  152.78    9.90
  -2  25   1  149.49   11.60
   2  25  -1  139.19   10.60
   2  25  -1  156.88   10.70
  -2  25   0  172.78   12.90
   2  25   0  185.18   12.10
   2  25   0  160.58   12.00
  -2 -25   0  174.58   12.20
   2  25   1   11.20    2.00
   2  25   1   18.40    2.40
   2  25   1   13.10    1.90
  -2  25  -1   12.60    3.10
  -2 -25  -1   16.70    2.50
   2  25   2   43.70    3.40
   2  25   2   47.90    3.60
  -2  25  -2   46.10    4.50
  -2 -25  -2   44.20    3.40
   2  26  -2  168.38   12.00
   2  26  -2  187.48   12.40
   2  26  -2  194.98   12.20
   2  26  -1   34.40    3.70
  -2  26   1   28.20    3.70
   2  26   0  158.08   10.50
   2  26   0  139.39   11.20
  -2  26   0  155.78   11.10
   2  26   1    7.70    1.30
  -2  26  -1    6.80    1.20
  -2  26  -1    8.70    2.10
  -3   0   9    0.60    1.20
   3   0  -8    0.10    1.20
  -3   0   7    1.10    0.90
   3   0  -7   -1.40    3.90
  -3   0   6   20.40    4.90
  -3   0   6   23.80    5.80
   3   0  -6   27.60    6.60
  -3   0   6   17.00    3.80
  -3   0   6   18.80    3.00
   3   0  -6   20.00    4.20
  -3   0   6   15.90    4.10
  -3   0   6   15.00    4.70
   3   0  -6   16.00    4.80
  -3   0   6   14.40    2.70
  -3   0   6   17.30    2.30
  -3   0   6   16.50    5.20
  -3   0   5    5.40    1.70
   3   0  -5    4.50    2.60
  -3   0   5    5.00    2.00
  -3   0   5    7.00    2.50
   3   0  -5    4.20    2.00
  -3   0   5    2.50    2.10
  -3   0   5    5.10    1.60
  -3   0   5    4.20    2.80
  -3   0   5    4.60    2.80
  -3   0   5    3.70    2.70
   3   0  -5    3.60    3.40
   3   0  -5    7.40    3.20
  -3   0   4   42.00    4.30
  -3   0   4   33.70    5.20
  -3   0   4   41.10    4.80
  -3   0   4   35.60    4.80
   3   0  -4   43.50    4.70
  -3   0   4   33.00    3.50
   3   0  -4   41.30    4.30
  -3   0   4   33.30    3.50
   3   0  -4   42.70    5.30
  -3   0   3    3.40    1.50
   3   0  -3    2.90    1.50
   3   0  -3    2.90    1.20
   3   0  -3    1.60    1.30
  -3   0   3    5.00    1.90
  -3   0   3    4.60    2.10
  -3   0   3    4.30    1.10
  -3   0   3    3.40    1.30
   3   0  -3    1.90    1.50
  -3   0   2  124.59    8.70
   3   0  -2  102.99    8.30
   3   0  -2  105.29    8.50
  -3   0   2  120.29    8.30
  -3   0   1    0.40    0.40
  -3   0   1    0.60    0.50
  -3   0   1   -0.70    0.50
  -3   0   1   -0.10    0.50
   3   0  -1    2.20    1.40
  -3   0   0 1261.27   73.89
  -3   0   0 1083.59   73.89
   3   0   1    1.40    1.00
  -3   0  -1    0.00    0.60
  -3   0  -1    0.80    0.70
  -3   0  -1    1.30    0.90
  -3   0  -1    0.60    0.60
  -3   0  -1    0.10    1.00
  -3   0  -1    0.00    0.50
  -3   0  -1    0.50    0.90
  -3   0  -1    1.80    0.50
  -3   0  -2 1157.18   68.89
  -3   0  -2 1093.39   69.19
  -3   0  -2 1006.80   69.49
  -3   0  -2 1132.89   68.99
  -3   0  -2 1040.40   68.49
  -3   0  -2 1070.79   69.29
  -3   0  -3    3.20    1.50
  -3   0  -3    0.40    1.10
  -3   0  -3   -0.80    0.80
  -3   0  -3   -0.60    2.10
  -3   0  -3    0.00    0.90
  -3   0  -3    3.30    1.60
  -3   0  -3   -0.90    1.70
  -3   0  -4   56.99    6.90
  -3   0  -4   52.69    7.20
  -3   0  -4   60.89    7.40
  -3   0  -4   52.39    5.80
  -3   0  -4   47.10    4.70
  -3   0  -4   60.39    6.50
  -3   0  -4   51.49    4.90
  -3   0  -4   54.29    6.40
  -3   0  -4   59.09    5.80
  -3   0  -5    0.60    1.20
  -3   0  -5   -0.60    1.60
  -3   0  -5   -0.20    1.20
  -3   0  -5   -2.10    1.90
  -3   0  -5   -1.20    1.00
   3   0   5    1.40    1.10
   3   0   5    1.20    0.80
  -3   0  -5    3.10    5.10
  -3   0  -5   -0.40    3.40
  -3   0  -5    0.30    3.30
  -3   0  -6  192.88   14.50
   3   0   6  187.88   13.40
  -3   0  -6  213.28   14.30
  -3   0  -6  195.98   16.60
   3   0   6  176.38   13.30
  -3   0  -6  184.28   15.60
  -3   0  -6  184.48   13.60
  -3   0  -7   -0.70    1.60
  -3   0  -7    7.30    3.50
   3   0   7   -0.90    0.90
  -3   0  -7   -0.70    1.20
  -3   0  -7    0.30    1.70
   3   0   7    0.70    0.80
   3   0   8    1.80    0.90
   3   1  -8    3.90    1.60
   3  -1  -8    0.10    1.20
   3   1  -7   -0.20    3.00
  -3   1   7    1.90    1.00
  -3  -1   7    2.50    1.10
   3  -1  -7   -0.50    3.50
  -3  -1   7    4.60    1.90
   3   1  -6  121.49   13.00
  -3   1   6  149.69   13.10
  -3   1   6  123.49    9.00
  -3   1   6  120.99   11.60
  -3   1   6  139.79   13.20
  -3   1   6  130.49   10.60
  -3   1   6  134.39    9.40
  -3   1   6  141.79   11.20
  -3   1   6  115.09   11.90
  -3   1   6  132.39    9.50
  -3  -1   6  130.39    9.70
  -3  -1   6  109.99    9.00
  -3  -1   6  116.29   12.80
  -3  -1   6  110.29   11.80
  -3  -1   6  126.79    9.60
  -3  -1   6  120.29   12.30
  -3  -1   6  132.19   13.00
  -3  -1   6  125.59   11.00
   3  -1  -6  151.78   13.70
  -3  -1   6  123.89   10.70
   3   1  -5   37.70    5.80
  -3   1   5   30.50    4.90
  -3   1   5   26.30    3.40
  -3   1   5   26.50    4.00
  -3   1   5   28.40    3.80
  -3   1   5   27.40    5.20
  -3   1   5   28.60    4.40
  -3   1   5   30.10    3.40
  -3   1   5   29.10    5.30
   3   1  -5   41.90    5.70
  -3  -1   5   40.50    5.60
   3  -1  -5   27.80    5.50
  -3  -1   5   27.60    5.20
  -3  -1   5   33.50    3.70
  -3  -1   5   33.00    6.00
  -3  -1   5   31.90    4.20
   3  -1  -5   38.40    4.30
  -3  -1   5   36.30    4.50
   3  -1  -5   41.10    5.70
  -3  -1   5   29.20    5.00
  -3  -1   5   30.10    3.50
  -3   1   4  171.08   12.10
   3   1  -4  148.69   11.90
  -3   1   4  160.48   10.70
   3   1  -4  151.08   11.30
  -3   1   4  170.38   12.40
  -3   1   4  167.78   12.50
  -3   1   4  177.38   11.60
   3   1  -4  140.99   12.40
   3  -1  -4  155.58   11.50
   3  -1  -4  141.99   12.40
  -3  -1   4  145.69   11.50
  -3  -1   4  139.99   12.00
  -3  -1   4  135.29   12.10
  -3  -1   4  133.99   12.80
   3  -1  -4  167.18   12.50
  -3  -1   4  141.59   10.70
   3  -1  -4  129.89   11.50
  -3  -1   4  135.99   12.40
  -3   1   3   10.30    2.80
   3   1  -3   14.40    3.30
  -3   1   3   11.30    1.90
   3   1  -3   20.50    3.40
   3   1  -3   16.80    3.30
  -3   1   3   18.00    3.90
  -3   1   3   13.50    2.60
   3   1  -3   16.10    2.80
  -3  -1   3   19.10    2.50
  -3  -1   3   18.70    3.10
   3  -1  -3   15.20    2.50
   3  -1  -3   10.70    3.10
   3  -1  -3   15.00    3.20
  -3  -1   3   19.20    3.40
  -3  -1   3   17.10    2.00
  -3  -1   3   16.10    2.70
   3  -1  -3   10.80    2.80
  -3  -1   3   20.40    3.20
  -3   1   2 1028.70   62.89
   3   1  -2 1077.99   62.99
  -3   1   2  975.00   63.19
  -3   1   2  983.50   62.99
   3   1  -2  976.50   62.59
  -3   1   2 1023.30   62.49
  -3   1   2  994.60   63.39
   3   1  -2  967.90   63.89
  -3  -1   2  971.50   63.29
   3  -1  -2 1003.70   63.29
  -3  -1   2  966.80   62.29
  -3  -1   2  993.80   63.09
   3  -1  -2  968.30   63.29
   3  -1  -2  957.30   62.89
  -3  -1   2  889.41   62.69
  -3  -1   2 1007.50   62.59
  -3   1   1  266.37   18.90
  -3   1   1  289.57   18.60
  -3   1   1  272.17   18.10
  -3  -1   1  268.97   19.10
  -3  -1   1  298.57   18.30
   3  -1  -1  309.77   20.10
  -3   1   0  512.65   31.80
  -3   1   0  485.75   31.70
  -3   1   0  459.75   31.40
  -3   1   0  536.35   31.30
  -3   1   0  483.65   31.10
  -3   1   0  493.65   31.30
  -3   1  -1  583.44   35.00
  -3   1  -1  557.64   36.00
  -3   1  -1  542.55   34.50
  -3   1  -1  532.15   34.80
  -3   1  -1  524.45   35.30
  -3  -1  -1  492.15   34.40
  -3  -1  -1  578.94   34.60
  -3  -1  -1  547.95   34.50
  -3  -1  -1  552.24   35.40
  -3   1  -2  444.76   31.50
  -3   1  -2  503.75   30.80
  -3   1  -2  489.45   31.20
  -3   1  -2  475.85   31.20
  -3   1  -2  481.75   30.90
  -3   1  -2  459.05   31.30
  -3  -1  -2  502.55   30.90
  -3  -1  -2  493.75   30.70
  -3  -1  -2  453.45   31.10
  -3  -1  -2  436.56   31.00
  -3  -1  -2  439.86   30.20
  -3  -1  -2  460.35   30.50
  -3   1  -3   26.50    4.70
  -3  -1  -3   16.80    2.80
  -3  -1  -3   15.70    2.70
  -3  -1  -3   14.20    1.90
  -3  -1  -3   15.80    3.50
  -3  -1  -3   14.40    3.20
  -3  -1  -3   16.90    2.40
  -3  -1  -3   17.90    4.00
  -3  -1  -3   17.20    3.20
  -3   1  -4  248.48   18.40
  -3   1  -4  259.07   18.80
  -3   1  -4  223.08   17.20
  -3   1  -4  243.88   19.90
  -3   1  -4  277.67   20.50
  -3   1  -4  244.38   17.30
  -3   1  -4  221.58   19.30
  -3   1  -4  249.68   20.40
  -3   1  -4  251.37   19.20
  -3  -1  -4  257.97   17.30
  -3  -1  -4  294.77   19.60
  -3  -1  -4  224.08   18.40
  -3  -1  -4  285.57   20.60
  -3  -1  -4  241.98   17.20
  -3  -1  -4  271.87   18.40
  -3  -1  -4  282.37   20.60
  -3  -1  -4  221.48   19.90
   3   1   5   40.60    3.40
  -3   1  -5   30.10    8.00
  -3   1  -5   30.40    6.70
  -3   1  -5   29.90    5.30
  -3   1  -5   36.80    4.40
  -3   1  -5   40.70    5.70
  -3   1  -5   35.50    7.50
  -3   1  -5   43.10    4.60
  -3   1  -5   33.20    4.00
  -3  -1  -5   44.10    6.70
  -3  -1  -5   38.90    8.00
   3  -1   5   42.60    4.10
  -3  -1  -5   38.80    4.30
   3  -1   5   33.50    3.40
  -3  -1  -5   47.50    6.30
  -3  -1  -5   41.70    7.80
  -3  -1  -5   43.40    8.40
  -3  -1  -5   48.90    5.90
  -3  -1  -5   45.50    4.50
  -3   1  -6   10.30    2.10
  -3   1  -6    8.90    4.10
  -3   1  -6    6.90    3.20
   3   1   6   14.10    2.50
  -3   1  -6   12.30    2.60
  -3   1  -6    7.70    2.20
  -3   1  -6    8.60    4.10
  -3  -1  -6   12.50    2.70
  -3  -1  -6    8.20    3.20
  -3  -1  -6    8.00    4.00
   3  -1   6    9.70    2.10
  -3  -1  -6   12.70    4.00
   3  -1   6    7.70    1.50
  -3  -1  -6   12.30    2.60
  -3   1  -7   11.50    2.80
   3   1   7   12.60    2.60
   3   1   7    7.10    1.60
   3   1   7   11.80    1.90
  -3   1  -7    8.90    2.30
  -3   1  -7   -0.40    3.50
  -3   1  -7    8.60    1.80
  -3  -1  -7    1.90    3.90
  -3  -1  -7   10.80    2.30
  -3  -1  -7    6.70    2.00
   3  -1   7    7.00    1.70
   3  -1   7    7.80    1.60
  -3   1  -8    1.20    0.80
   3   1   8    1.30    0.80
   3  -1   8    0.80    0.90
  -3  -1  -8    1.60    1.00
  -3   2   7    6.00    6.00
  -3   2   7    3.80    1.10
   3   2  -7    5.50    3.60
  -3  -2   7   -3.10    4.20
   3  -2  -7    8.00    3.90
  -3  -2   7    1.50    1.70
  -3   2   6  228.28   18.90
  -3   2   6  228.88   14.80
  -3   2   6  222.38   14.40
  -3   2   6  222.28   16.20
  -3   2   6  230.08   17.90
  -3   2   6  214.58   14.80
   3   2  -6  215.78   18.90
  -3   2   6  205.68   15.80
  -3   2   6  203.98   17.30
  -3  -2   6  210.48   15.10
  -3  -2   6  204.58   16.50
  -3  -2   6  231.68   19.00
  -3  -2   6  196.88   16.30
  -3  -2   6  202.38   17.80
  -3  -2   6  218.28   15.10
  -3  -2   6  201.48   14.50
  -3  -2   6  210.48   19.00
  -3  -2   6  186.88   17.40
   3   2  -5  505.15   37.60
  -3   2   5  528.55   37.10
  -3   2   5  530.35   35.70
  -3   2   5  506.05   34.80
  -3   2   5  493.45   34.70
  -3   2   5  520.85   35.60
  -3   2   5  486.55   36.30
  -3  -2   5  562.44   38.80
  -3  -2   5  571.04   37.80
  -3  -2   5  541.45   35.10
  -3  -2   5  577.54   35.30
  -3  -2   5  612.64   38.50
   3  -2  -5  476.95   37.50
   3  -2  -5  585.34   36.40
  -3  -2   5  558.64   36.40
  -3   2   4  297.27   21.10
  -3   2   4  332.47   21.90
   3   2  -4  335.47   22.50
  -3   2   4  320.47   22.40
  -3   2   4  320.07   21.10
   3   2  -4  327.17   21.90
  -3   2   4  325.17   23.00
  -3   2   4  323.07   21.90
   3   2  -4  303.17   23.20
  -3   2   4  318.77   23.50
  -3   2   4  352.56   23.00
   3   2  -4  295.77   22.90
   3  -2  -4  342.37   23.30
  -3  -2   4  323.57   23.00
  -3  -2   4  304.67   23.70
   3  -2  -4  358.16   23.70
  -3  -2   4  324.57   22.30
  -3  -2   4  326.17   21.40
   3  -2  -4  278.57   21.80
   3  -2  -4  318.27   22.20
  -3  -2   4  312.27   23.10
  -3   2   3 1216.98   76.29
  -3   2   3 1211.98   75.79
  -3   2   3 1190.78   76.99
   3   2  -3 1091.79   77.39
   3   2  -3 1242.48   76.59
   3   2  -3 1194.38   77.59
  -3   2   3 1228.98   76.49
  -3   2   3 1222.68   77.79
  -3   2   3 1212.98   77.29
  -3   2   3 1220.58   77.09
   3   2  -3 1053.49   76.09
   3  -2  -3 1117.39   76.89
  -3  -2   3 1244.28   75.79
   3  -2  -3 1202.98   76.29
  -3  -2   3 1260.87   77.29
  -3  -2   3 1307.67   76.49
  -3  -2   3 1296.47   77.29
  -3  -2   3 1261.67   77.69
   3  -2  -3 1053.49   77.09
  -3   2   2  158.98   10.20
   3   2  -2  144.19   10.10
   3   2  -2  152.68   10.30
  -3   2   2  147.69   10.70
  -3   2   2  150.08   10.50
   3   2  -2  135.29   10.80
  -3   2   2  152.08   11.10
  -3   2   2  151.38   10.50
  -3   2   2  148.79   10.90
  -3  -2   2  131.99   10.10
  -3  -2   2  128.19    9.80
   3  -2  -2  157.38   12.80
  -3  -2   2  131.39   10.50
  -3  -2   2  145.49    9.60
   3  -2  -2  159.08   12.20
   3  -2  -2  140.19   10.60
  -3   2   1  733.13   48.40
  -3   2   1  736.13   48.10
  -3   2   1  777.82   48.10
  -3   2   1  766.62   48.40
  -3   2   1  755.12   48.80
  -3   2   1  820.52   48.80
  -3  -2   1  674.83   47.60
  -3  -2   1  691.63   48.10
  -3  -2   1  787.42   47.80
  -3  -2   1  822.12   47.70
  -3   2   0  106.39    7.50
  -3   2   0  101.09    7.10
  -3   2   0  108.09    7.50
  -3   2   0  101.59    7.20
  -3   2   0   93.89    7.50
  -3   2   0  106.29    6.90
  -3   2  -1   44.80    3.80
  -3   2  -1   38.90    3.40
  -3   2  -1   43.50    4.00
  -3   2  -1   42.20    4.30
  -3   2  -1   40.70    3.70
  -3   2  -1   40.30    3.20
  -3   2  -1   44.60    3.30
  -3  -2  -1   37.90    3.50
  -3  -2  -1   40.20    3.20
  -3  -2  -1   36.10    3.00
  -3  -2  -1   39.70    3.60
  -3  -2  -1   40.60    3.60
  -3   2  -2  275.57   18.40
  -3   2  -2  258.87   19.10
  -3   2  -2  237.28   18.70
  -3   2  -2  254.17   18.90
  -3   2  -2  250.07   17.90
  -3   2  -2  273.67   18.80
  -3  -2  -2  278.27   18.10
  -3  -2  -2  257.77   18.30
  -3  -2  -2  272.67   18.20
  -3  -2  -2  281.07   18.80
  -3  -2  -2  294.37   18.00
  -3  -2  -2  271.47   17.60
  -3  -2  -2  268.97   18.10
  -3   2  -3  510.25   34.80
  -3   2  -3  515.25   33.20
  -3   2  -3  533.65   34.30
  -3   2  -3  542.25   33.90
  -3   2  -3  517.65   33.70
  -3   2  -3  495.95   32.50
  -3   2  -3  454.35   33.70
  -3  -2  -3  555.34   33.90
  -3  -2  -3  446.76   33.80
  -3  -2  -3  449.86   32.20
  -3  -2  -3  509.15   33.80
  -3  -2  -3  514.45   33.10
  -3  -2  -3  459.85   33.20
  -3  -2  -3  520.25   34.90
  -3   2  -4  320.37   24.10
  -3   2  -4  321.77   23.60
  -3   2  -4  291.67   24.40
  -3   2  -4  323.67   23.40
  -3   2  -4  297.47   22.10
  -3   2  -4  335.57   25.30
  -3   2  -4  325.67   22.40
  -3   2  -4  306.87   25.30
  -3   2  -4  353.56   24.60
  -3  -2  -4  362.06   24.10
  -3  -2  -4  358.26   25.60
  -3  -2  -4  361.36   25.40
  -3  -2  -4  351.86   23.40
  -3  -2  -4  320.67   23.60
  -3  -2  -4  295.97   22.00
  -3  -2  -4  337.17   22.20
  -3  -2  -4  316.07   25.30
  -3  -2  -4  373.16   23.90
  -3   2  -5   41.00    8.70
   3   2   5   34.60    3.50
  -3   2  -5   26.70    5.60
  -3   2  -5   32.60    4.20
  -3   2  -5   36.10    5.50
  -3   2  -5   23.70    6.50
  -3   2  -5   34.20    4.20
  -3   2  -5   24.70    5.40
   3   2   5   31.00    2.90
  -3   2  -5   29.70    8.00
  -3   2  -5   23.20    3.50
  -3   2  -5   29.80    5.60
  -3  -2  -5   30.80    6.30
  -3  -2  -5   33.30    7.60
   3  -2   5   29.50    3.00
  -3  -2  -5   32.70    6.60
  -3  -2  -5   27.70    8.40
   3  -2   5   32.80    3.60
  -3  -2  -5   29.00    4.90
  -3  -2  -5   28.00    4.40
  -3  -2  -5   35.30    3.70
  -3  -2  -5   30.40    3.80
  -3  -2  -5   36.20    5.00
  -3   2  -6    8.10    4.10
  -3   2  -6    3.80    5.20
  -3   2  -6    3.50    2.00
   3   2   6    3.60    1.30
  -3   2  -6    1.20    1.90
   3   2   6    3.90    1.30
  -3   2  -6    1.80    3.00
  -3   2  -6    3.10    1.60
  -3  -2  -6    1.50    4.20
  -3  -2  -6    3.50    1.40
  -3  -2  -6    3.90    1.60
   3  -2   6    3.50    1.10
  -3  -2  -6    1.60    2.20
  -3  -2  -6   -0.20    2.80
  -3  -2  -6    4.20    1.30
   3  -2   6    2.50    1.40
   3   2   7   16.40    2.20
   3   2   7   17.10    2.30
   3   2   7   20.80    3.00
  -3   2  -7   11.90    4.70
  -3   2  -7   13.20    2.90
  -3   2  -7   20.00    3.10
  -3   2  -7   21.10    2.90
   3  -2   7   19.70    2.60
  -3  -2  -7   17.70    2.70
   3  -2   7   19.90    2.30
  -3  -2  -7   13.50    4.50
  -3  -2  -7   19.20    2.70
  -3  -2  -7   13.80    2.60
  -3   2  -8    1.50    0.70
   3   2   8    1.70    0.80
   3  -2   8    1.00    0.90
  -3  -2  -8    2.00    1.10
  -3   3   7  247.48   16.30
  -3   3   7  215.68   20.90
   3   3  -7  285.97   19.30
  -3  -3   7  259.77   16.80
   3  -3  -7  251.87   16.90
  -3  -3   7  218.78   21.80
  -3  -3   7  254.37   17.20
  -3   3   6    5.20    3.30
  -3   3   6    1.90    3.70
   3   3  -6    4.20    2.80
  -3   3   6    2.70    3.50
  -3   3   6    4.80    1.70
  -3   3   6    3.40    1.30
  -3   3   6    0.00    3.50
   3   3  -6    1.60    3.90
  -3   3   6    4.70    3.50
  -3   3   6    5.60    1.30
  -3   3   6    2.60    2.00
  -3  -3   6    2.90    1.70
  -3  -3   6    4.30    3.60
   3  -3  -6    4.10    5.10
  -3  -3   6   -4.80    3.80
  -3  -3   6    3.20    1.30
  -3  -3   6    1.80    1.40
  -3  -3   6    7.00    3.80
   3  -3  -6    4.80    2.60
  -3  -3   6    2.30    3.20
  -3  -3   6    2.70    2.80
   3   3  -5 1388.26   91.39
  -3   3   5 1345.67   89.79
  -3   3   5 1355.76   87.89
   3   3  -5 1504.25   89.09
   3   3  -5 1414.86   90.99
  -3   3   5 1320.17   90.19
  -3   3   5 1371.26   91.39
  -3   3   5 1381.86   88.89
  -3   3   5 1424.16   90.49
  -3   3   5 1357.66   87.89
  -3   3   5 1369.16   88.89
  -3  -3   5 1306.07   88.29
  -3  -3   5 1501.25   92.19
  -3  -3   5 1381.36   91.09
  -3  -3   5 1295.27   89.69
  -3  -3   5 1362.36   92.29
  -3  -3   5 1425.86   91.09
  -3  -3   5 1407.36   88.69
   3  -3  -5 1540.25   89.79
  -3   3   4    7.50    1.70
   3   3  -4    3.80    1.90
  -3   3   4    9.10    1.70
  -3   3   4    6.60    2.00
   3   3  -4    2.50    1.70
  -3   3   4    9.50    2.70
  -3   3   4    4.80    1.80
  -3  -3   4    3.60    2.50
  -3  -3   4    3.00    2.20
   3  -3  -4    2.20    1.70
   3  -3  -4    3.80    1.60
   3  -3  -4    5.70    2.90
  -3  -3   4    3.60    1.90
   3   3  -3    0.80    1.40
  -3   3   3    1.30    1.10
  -3   3   3    0.50    0.80
  -3   3   3    0.40    1.40
  -3   3   3    6.70    2.10
  -3   3   3    2.40    1.20
   3   3  -3    5.00    2.10
  -3   3   3    1.10    1.00
  -3   3   3    1.60    0.70
   3   3  -3    5.60    1.70
  -3  -3   3    0.30    1.20
  -3  -3   3    0.20    0.90
   3  -3  -3    4.20    2.20
   3  -3  -3    2.70    1.30
  -3  -3   3    1.80    1.20
  -3  -3   3    2.00    1.10
  -3  -3   3    4.80    2.00
   3  -3  -3    1.70    1.90
   3  -3  -3    1.20    1.60
   3  -3  -3    4.50    2.00
  -3   3   2  917.01   61.39
  -3   3   2 1001.00   61.99
  -3   3   2  974.40   61.79
  -3   3   2 1032.90   61.39
   3   3  -2  957.60   61.69
  -3   3   2 1052.49   60.99
  -3   3   2 1020.90   61.39
   3  -3  -2 1040.00   61.09
   3  -3  -2  856.21   60.99
   3  -3  -2  878.91   61.79
  -3  -3   2  918.01   60.89
  -3  -3   2  920.41   60.69
   3  -3  -2  922.21   62.19
  -3  -3   2  958.10   60.89
   3  -3  -2  947.71   61.59
  -3   3   1 3104.79  206.18
  -3   3   1 3303.87  205.98
  -3   3   1 3264.37  205.78
  -3   3   1 3573.84  206.78
  -3   3   1 3140.39  207.08
  -3   3   1 3263.67  206.58
  -3  -3   1 2966.70  205.48
   3  -3  -1 3357.36  207.18
  -3  -3   1 3548.34  205.78
  -3  -3   1 3248.58  205.68
  -3  -3   1 3446.96  205.48
  -3   3   0  909.11   59.39
  -3   3   0  937.01   59.69
  -3   3   0  932.91   59.39
  -3   3   0  930.41   58.99
  -3   3   0  974.50   59.19
  -3   3   0  867.51   59.99
  -3   3   0  972.40   59.49
  -3  -3   0  879.21   59.99
  -3  -3   0  991.50   59.29
  -3  -3   0  991.10   59.79
  -3   3  -1  356.16   25.70
  -3   3  -1  370.76   26.40
  -3   3  -1  407.26   25.30
  -3   3  -1  389.86   25.60
  -3   3  -1  393.96   26.50
  -3   3  -1  362.66   25.10
  -3  -3  -1  393.76   25.30
  -3  -3  -1  383.96   24.60
  -3  -3  -1  407.36   25.60
  -3  -3  -1  401.96   25.00
  -3  -3  -1  425.86   25.40
  -3   3  -2    1.50    1.10
  -3   3  -2    1.30    0.90
  -3   3  -2    1.20    1.20
  -3   3  -2    0.70    1.30
  -3   3  -2    0.00    1.00
  -3   3  -2    2.40    1.60
  -3   3  -2    4.90    1.80
  -3   3  -2    1.40    0.90
  -3  -3  -2   -0.20    1.00
  -3  -3  -2    0.80    1.20
  -3  -3  -2   -0.20    2.10
  -3  -3  -2   -0.90    1.00
  -3  -3  -2    1.90    1.20
  -3  -3  -2    1.10    0.80
  -3  -3  -2    1.20    1.40
  -3   3  -3  807.02   52.39
  -3   3  -3  778.42   53.99
  -3   3  -3  795.92   51.59
  -3   3  -3  774.62   52.99
  -3   3  -3  888.41   53.69
  -3   3  -3  887.81   53.29
  -3   3  -3  776.72   53.49
  -3  -3  -3  811.82   53.89
  -3  -3  -3  754.52   52.49
  -3  -3  -3  891.31   58.19
  -3  -3  -3  805.12   52.69
  -3  -3  -3  840.02   52.59
  -3  -3  -3  768.52   51.39
  -3  -3  -3  795.42   52.19
  -3  -3  -3  759.52   53.19
  -3   3  -4    5.30    3.00
  -3   3  -4    4.30    1.60
  -3   3  -4    4.70    1.90
  -3   3  -4    6.10    2.20
  -3   3  -4    2.50    2.20
  -3   3  -4    4.90    4.90
  -3   3  -4    4.90    3.70
  -3   3  -4    4.80    2.00
  -3   3  -4    6.40    1.80
  -3  -3  -4    6.30    3.30
  -3  -3  -4    0.70    3.70
  -3  -3  -4    1.70    2.70
  -3  -3  -4    1.80    1.20
  -3  -3  -4    2.50    1.70
  -3  -3  -4    3.00    2.00
  -3  -3  -4    2.00    1.70
  -3   3  -5  149.69   11.90
  -3   3  -5  144.69   11.60
  -3   3  -5  156.58   13.30
  -3   3  -5  154.08   14.30
   3   3   5  147.79   10.70
  -3   3  -5  160.08   16.20
  -3   3  -5  136.09   16.40
  -3   3  -5  153.38   14.20
  -3   3  -5  159.38   15.50
   3   3   5  125.09    9.90
  -3   3  -5  155.58   13.90
  -3  -3  -5  150.48   13.00
  -3  -3  -5  145.19   12.90
   3  -3   5  143.99   10.90
  -3  -3  -5  154.58   12.40
  -3  -3  -5  145.49   16.20
  -3  -3  -5  162.58   13.00
  -3  -3  -5  165.18   15.20
   3  -3   5  133.69   10.20
  -3  -3  -5  147.79   11.00
  -3  -3  -5  146.59   14.20
  -3  -3  -5  152.88   11.20
  -3   3  -6    0.10    4.20
  -3   3  -6    1.50    1.40
  -3   3  -6    0.80    3.30
  -3   3  -6    3.20    3.30
  -3   3  -6    1.30    1.50
  -3   3  -6    5.50    2.20
   3   3   6    0.80    1.20
   3   3   6    0.70    0.90
   3  -3   6    1.40    1.00
  -3  -3  -6    0.00    0.80
  -3  -3  -6    0.40    1.20
  -3  -3  -6   -4.00    3.10
  -3  -3  -6    4.90    3.40
  -3  -3  -6   -0.10    2.20
  -3  -3  -6    0.50    1.10
   3  -3   6    1.30    1.30
   3   3   7    1.30    1.20
   3   3   7    0.90    1.10
  -3   3  -7    0.70    1.20
  -3   3  -7    2.40    1.90
   3   3   7    1.70    0.90
  -3   3  -7   -7.00    4.30
  -3   3  -7    2.60    1.60
  -3  -3  -7    0.80    1.40
   3  -3   7    1.00    1.20
  -3  -3  -7    0.10    0.90
   3  -3   7    2.30    1.10
  -3  -3  -7    0.20    1.00
  -3   3  -8    2.10    0.70
   3   3   8    1.40    0.70
   3  -3   8    0.00    1.10
   3  -3   8    2.90    1.40
  -3  -3  -8    3.40    1.00
  -3   4   7   22.60    6.10
   3   4  -7   36.00    6.10
  -3   4   7   28.10    2.70
  -3  -4   7   35.00    3.30
   3  -4  -7   32.50    5.70
  -3  -4   7   30.20    4.20
  -3  -4   7   28.80    7.40
   3   4  -6  121.59    9.80
  -3   4   6  101.69   11.20
   3   4  -6  116.69   12.60
  -3   4   6  110.79   12.10
  -3   4   6   97.49   10.60
  -3   4   6  106.69    7.90
  -3   4   6   88.19   10.10
  -3   4   6  113.29    8.30
  -3   4   6  104.89    8.20
  -3   4   6  114.59   12.10
  -3  -4   6  110.19   10.70
   3  -4  -6  132.79   13.20
  -3  -4   6  111.39   12.80
  -3  -4   6  113.99    8.90
  -3  -4   6  122.49   12.90
  -3  -4   6  116.49    9.10
   3  -4  -6  106.59    8.20
  -3  -4   6  100.59   11.70
  -3  -4   6  105.39    8.40
   3  -4  -6  128.99   10.80
  -3  -4   6  108.09   10.30
  -3  -4   6  102.09   11.80
  -3   4   5  189.08   12.50
   3   4  -5  190.18   13.90
  -3   4   5  191.38   15.70
   3   4  -5  170.58   15.20
  -3   4   5  195.48   12.50
   3   4  -5  168.98   15.00
  -3   4   5  195.88   14.90
  -3   4   5  196.28   13.40
   3   4  -5  195.88   13.40
  -3   4   5  177.48   12.10
  -3  -4   5  167.08   14.20
  -3  -4   5  155.08   15.20
  -3  -4   5  155.08   16.00
  -3  -4   5  159.48   12.90
  -3  -4   5  166.38   13.10
  -3  -4   5  154.48   14.80
  -3  -4   5  184.68   16.10
  -3   4   4   91.19    8.20
  -3   4   4   87.19    8.50
   3   4  -4   84.49    8.40
  -3   4   4   90.49    6.60
   3   4  -4   94.79    7.30
  -3   4   4   88.09    7.20
   3   4  -4   80.09    8.50
  -3   4   4   94.19    8.70
  -3   4   4   92.79    7.80
  -3   4   4   92.19    7.30
  -3  -4   4   83.39    6.80
  -3  -4   4   78.79    6.70
  -3  -4   4   81.39    8.20
  -3  -4   4   90.79    8.30
   3  -4  -4   94.09    8.00
  -3  -4   4   84.49    8.40
  -3  -4   4   88.29    7.80
   3  -4  -4   84.79    8.90
  -3  -4   4   82.69    8.80
  -3   4   3 1066.99   64.99
  -3   4   3 1043.40   63.89
   3   4  -3  919.81   65.49
  -3   4   3 1076.29   64.79
  -3   4   3 1019.70   65.29
   3   4  -3 1039.20   64.19
  -3   4   3 1058.19   64.49
  -3   4   3 1076.79   66.09
  -3   4   3 1031.80   65.39
  -3  -4   3  942.11   64.59
   3  -4  -3  993.90   65.19
  -3  -4   3  973.10   65.39
  -3  -4   3 1027.10   65.49
  -3  -4   3 1001.10   65.09
  -3  -4   3  993.90   64.69
  -3  -4   3 1010.10   64.59
  -3  -4   3  938.11   63.89
  -3  -4   3  987.50   65.89
  -3   4   2    3.50    1.60
  -3   4   2    1.80    1.00
   3   4  -2    6.60    1.80
  -3   4   2    0.30    1.70
  -3   4   2    2.30    1.00
  -3   4   2    3.30    1.30
   3   4  -2    4.50    1.60
   3  -4  -2    3.80    1.80
   3  -4  -2    4.20    1.50
   3  -4  -2    1.40    1.30
  -3   4   1 1165.98   74.99
  -3   4   1 1251.57   74.29
  -3   4   1 1256.07   74.59
  -3   4   1 1171.28   74.69
   3   4  -1 1249.38   76.09
  -3  -4   1 1124.69   74.39
  -3  -4   1 1194.18   74.39
  -3  -4   1 1022.80   73.99
  -3   4   0   48.80    5.50
  -3   4   0   59.49    4.80
  -3   4   0   53.89    4.40
  -3   4   0   57.69    4.20
  -3   4   0   65.79    4.70
  -3   4   0   56.59    4.80
  -3   4   0   54.49    4.50
  -3  -4   0   54.49    4.00
  -3  -4   0   59.89    5.00
  -3  -4   0   62.19    4.30
  -3  -4   0   53.59    4.30
  -3  -4   0   55.59    5.10
  -3  -4   0   62.59    4.10
  -3   4  -1   11.00    1.90
  -3   4  -1   11.00    1.80
  -3   4  -1    7.70    2.20
  -3   4  -1    9.10    1.70
  -3   4  -1    9.50    2.00
  -3  -4  -1    9.20    1.50
  -3  -4  -1    9.20    2.20
  -3  -4  -1   12.20    1.90
  -3  -4  -1    6.70    1.50
  -3  -4  -1   10.30    1.40
  -3  -4  -1   10.10    1.70
  -3  -4  -1   10.00    1.80
  -3  -4  -1    9.90    1.20
  -3  -4  -1   10.40    1.80
  -3   4  -2   31.80    3.70
  -3   4  -2   30.20    4.30
  -3   4  -2   36.50    4.10
  -3   4  -2   30.60    4.10
  -3   4  -2   30.50    3.10
  -3   4  -2   34.50    4.30
  -3   4  -2   34.00    4.00
  -3  -4  -2   36.90    3.40
  -3  -4  -2   37.50    4.20
  -3  -4  -2   42.00    4.70
  -3  -4  -2   43.60    3.90
  -3  -4  -2   42.80    4.10
  -3  -4  -2   39.20    3.70
  -3  -4  -2   40.10    3.80
  -3   4  -3    9.90    3.20
  -3   4  -3   13.10    3.20
  -3   4  -3   12.20    3.80
  -3  -4  -3    9.90    2.60
  -3  -4  -3   14.30    2.60
  -3  -4  -3   13.90    3.50
  -3  -4  -3    7.90    3.30
  -3  -4  -3   10.10    3.20
  -3  -4  -3   14.00    3.00
  -3  -4  -3   14.00    2.00
  -3  -4  -3   11.00    2.60
  -3   4  -4   71.09    9.20
  -3   4  -4   77.59    8.00
  -3   4  -4   74.49    7.90
  -3   4  -4   75.69    6.20
  -3   4  -4   67.89    6.00
  -3   4  -4   76.19    8.80
  -3   4  -4   72.89    7.50
  -3   4  -4   67.49    9.50
  -3   4  -4   75.39    7.30
  -3  -4  -4   68.49    6.60
  -3  -4  -4   65.49    7.90
  -3  -4  -4   55.89    6.60
  -3  -4  -4   51.39    7.90
  -3  -4  -4   51.39    8.90
  -3  -4  -4   62.59    5.70
  -3  -4  -4   65.19    6.80
  -3  -4  -4   57.49    6.50
  -3   4  -5    2.50    3.70
  -3   4  -5    5.50    3.30
  -3   4  -5    2.20    3.10
   3   4   5    2.30    1.20
  -3   4  -5    1.00    1.40
   3   4   5    2.90    0.90
  -3   4  -5    3.50    4.80
  -3   4  -5    2.70    1.80
  -3   4  -5    0.10    4.70
   3   4   5    4.00    1.40
  -3   4  -5   -0.80    2.30
  -3   4  -5    2.30    4.90
  -3   4  -5    1.00    1.50
  -3  -4  -5    1.00    1.10
   3  -4   5    3.60    1.20
  -3  -4  -5    0.20    3.90
  -3  -4  -5   -0.20    1.20
  -3  -4  -5    2.90    2.90
  -3  -4  -5    1.90    2.10
  -3  -4  -5    1.00    1.30
  -3  -4  -5    5.00    7.20
  -3  -4  -5    0.60    2.40
  -3  -4  -5    0.80    1.80
  -3  -4  -5    0.10    4.50
  -3   4  -6   25.10    3.80
  -3   4  -6   18.80    6.00
  -3   4  -6   21.60    4.20
   3   4   6   19.40    2.80
  -3   4  -6   21.30    6.00
   3   4   6   24.60    2.70
  -3   4  -6   20.50    3.30
  -3  -4  -6   22.70    3.00
   3  -4   6   23.50    3.00
  -3  -4  -6   21.40    2.60
  -3  -4  -6   18.00    7.90
   3  -4   6   15.90    2.40
  -3  -4  -6   23.30    3.10
  -3  -4  -6   13.80    4.60
  -3   4  -7   35.50    4.00
  -3   4  -7   30.10    4.30
   3   4   7   34.90    3.50
  -3   4  -7   40.10    3.90
   3   4   7   30.50    3.20
  -3  -4  -7   30.10    3.70
  -3  -4  -7   33.90    3.40
  -3  -4  -7   38.80    3.80
   3  -4   7   34.60    3.80
   3  -4   7   33.60    3.30
  -3   4  -8    0.30    0.50
   3   4   8    1.90    1.30
   3  -4   8    1.30    0.80
  -3  -4  -8   -0.20    0.70
   3  -4   8   -1.10    1.00
  -3   5   7    6.00    3.90
   3  -5  -7    8.00    3.80
  -3  -5   7    7.00    1.60
  -3  -5   7    8.10    2.20
  -3  -5   7    7.60    5.10
   3   5  -6   49.40    9.80
  -3   5   6   47.70    7.70
  -3   5   6   48.20    4.20
  -3   5   6   58.99    8.10
  -3   5   6   46.80    4.70
   3   5  -6   61.19    6.40
  -3   5   6   49.50    4.60
  -3  -5   6   48.20    7.10
  -3  -5   6   62.09    9.20
   3  -5  -6   57.69    6.90
  -3  -5   6   60.79    5.90
  -3  -5   6   42.30    8.70
  -3  -5   6   62.99    9.60
   3  -5  -6   68.79   12.30
  -3  -5   6   52.39    5.00
  -3  -5   6   59.29    5.60
  -3  -5   6   54.19   11.20
  -3   5   5   15.90    3.20
  -3   5   5   15.30    2.20
  -3   5   5   16.40    4.30
  -3   5   5   14.10    2.90
   3   5  -5   21.70    3.70
   3   5  -5   22.40    4.70
  -3   5   5   15.60    3.50
  -3   5   5   22.30    4.10
  -3   5   5   13.30    4.20
   3   5  -5   19.60    3.50
   3   5  -5   18.60    4.60
  -3   5   5   13.40    1.90
  -3  -5   5   13.50    2.70
  -3  -5   5   15.20    5.40
   3  -5  -5   13.50    3.50
  -3  -5   5   14.00    3.40
  -3  -5   5   13.80    4.40
  -3  -5   5   16.50    4.90
  -3  -5   5   13.60    4.40
  -3  -5   5   14.10    2.70
   3  -5  -5   22.80    5.30
   3  -5  -5   24.40    6.10
  -3  -5   5   20.10    3.20
  -3   5   4  701.73   46.50
  -3   5   4  699.93   45.80
   3   5  -4  733.93   48.40
  -3   5   4  676.33   48.40
  -3   5   4  690.83   47.70
  -3   5   4  708.33   47.30
  -3   5   4  665.03   45.80
   3   5  -4  684.33   48.40
  -3   5   4  700.33   46.60
  -3   5   4  755.52   48.00
  -3  -5   4  752.82   46.50
  -3  -5   4  794.42   49.00
  -3  -5   4  775.82   48.50
  -3  -5   4  683.93   46.30
  -3  -5   4  740.73   47.50
  -3  -5   4  743.43   48.30
   3  -5  -4  730.93   49.10
  -3   5   3  291.87   19.90
  -3   5   3  293.47   18.90
   3   5  -3  315.87   18.50
  -3   5   3  306.87   20.10
  -3   5   3  299.07   20.50
  -3   5   3  284.67   18.30
   3   5  -3  266.87   19.90
  -3   5   3  286.87   19.50
  -3   5   3  305.07   19.20
  -3  -5   3  251.07   19.30
   3  -5  -3  259.47   19.80
  -3  -5   3  258.97   19.10
  -3  -5   3  266.57   18.50
   3  -5  -3  275.87   20.00
  -3  -5   3  264.17   19.10
   3  -5  -3  267.77   19.10
   3  -5  -3  259.67   20.80
  -3  -5   3  280.87   19.80
  -3  -5   3  266.47   19.50
  -3  -5   3  267.37   19.80
   3  -5  -3  275.07   20.00
  -3  -5   3  286.27   20.70
   3  -5  -3  275.47   18.00
  -3   5   2 1395.16  100.29
  -3   5   2 1581.04  100.39
  -3   5   2 1595.44  100.69
  -3   5   2 1514.05   99.79
   3   5  -2 1406.66  100.59
  -3   5   2 1553.94  100.39
   3   5  -2 1683.23  100.09
  -3   5   2 1589.44  100.09
  -3   5   2 1582.94   98.99
   3  -5  -2 1432.76  100.19
  -3  -5   2 1703.13   99.99
  -3  -5   2 1609.74  100.09
   3  -5  -2 1578.04  100.29
   3  -5  -2 1547.55  101.39
  -3  -5   2 1635.04  100.59
   3  -5  -2 1549.14  100.19
  -3  -5   2 1697.33   99.69
  -3  -5   2 1567.74  100.09
   3  -5  -2 1742.73   98.89
  -3   5   1 1346.77   82.69
  -3   5   1 1394.36   82.59
  -3   5   1 1357.86   83.09
  -3   5   1 1292.07   82.69
   3   5  -1 1236.08   83.79
   3  -5  -1 1319.17   83.39
  -3  -5   1 1234.58   82.59
  -3  -5   1 1270.17   82.59
  -3  -5   1 1297.77   82.29
  -3   5   0   15.80    1.70
  -3   5   0   14.90    2.10
  -3   5   0   17.10    2.20
  -3   5   0   16.60    2.20
  -3   5   0   13.90    1.80
  -3  -5   0   19.30    2.50
   3  -5   0   20.00    2.30
  -3  -5   0   15.30    1.70
  -3  -5   0   16.00    1.60
  -3  -5   0   14.30    1.90
  -3  -5   0   12.30    2.10
  -3  -5   0   11.30    2.00
  -3  -5   0   16.30    2.50
   3  -5   0   19.00    2.40
  -3   5  -1   95.39    6.60
  -3   5  -1   87.69    7.20
  -3   5  -1   96.39    7.40
  -3   5  -1   85.99    7.30
  -3   5  -1   91.79    7.10
  -3   5  -1   91.49    6.80
  -3  -5  -1   79.09    6.90
  -3  -5  -1   91.29    7.90
  -3  -5  -1   76.69    6.50
  -3  -5  -1   79.09    6.20
  -3  -5  -1   87.29    6.60
  -3  -5  -1   85.79    6.20
  -3   5  -2  208.28   14.80
  -3   5  -2  197.28   15.10
  -3   5  -2  223.88   15.40
  -3   5  -2  198.78   15.40
  -3   5  -2  209.68   13.70
  -3   5  -2  206.98   14.40
  -3  -5  -2  207.78   14.00
  -3  -5  -2  200.68   15.60
  -3  -5  -2  222.38   14.60
  -3  -5  -2  199.88   14.60
  -3  -5  -2  173.28   14.30
  -3  -5  -2  183.68   14.90
  -3   5  -3    3.40    1.90
  -3   5  -3    2.70    2.50
  -3   5  -3    6.70    2.40
  -3   5  -3    3.30    3.00
  -3   5  -3    3.20    2.40
  -3   5  -3    4.70    2.30
  -3  -5  -3    4.90    1.90
  -3  -5  -3    5.10    3.10
  -3  -5  -3    6.30    1.70
  -3  -5  -3    3.60    2.40
  -3  -5  -3    4.10    2.50
  -3  -5  -3    3.40    1.20
  -3   5  -4  122.39   13.80
   3   5   4  138.79    9.90
  -3   5  -4  115.59   13.10
  -3   5  -4  136.29   11.60
  -3   5  -4  136.19   11.60
  -3   5  -4  114.49    9.90
  -3   5  -4  145.89   12.80
  -3   5  -4  159.98   13.90
  -3   5  -4  127.19   10.20
  -3  -5  -4  122.69   11.00
  -3  -5  -4  129.19   10.70
  -3  -5  -4  148.09   11.50
  -3  -5  -4  133.49   12.90
  -3  -5  -4  127.89   12.50
  -3  -5  -4  123.79   11.20
  -3  -5  -4  149.39   13.60
  -3  -5  -4  125.79    9.80
  -3   5  -5   50.19   11.00
  -3   5  -5   76.59   10.90
  -3   5  -5   61.49    6.20
  -3   5  -5   87.89   10.10
  -3   5  -5   78.49    7.30
  -3   5  -5   76.59    9.30
   3   5   5   68.39    5.80
   3   5   5   69.29    5.80
  -3   5  -5   76.09    8.60
  -3   5  -5   83.09   11.90
  -3   5  -5   73.89    7.00
  -3   5  -5   65.49   10.30
  -3  -5  -5   64.29    7.40
  -3  -5  -5   67.09    6.10
  -3  -5  -5   78.29    7.40
  -3  -5  -5   69.19    8.00
   3  -5   5   71.89    5.70
  -3  -5  -5   74.89    9.30
  -3  -5  -5   73.39    7.40
  -3  -5  -5   81.09   10.30
  -3   5  -6   34.90    9.00
  -3   5  -6   57.69    6.20
  -3   5  -6   62.09    8.20
   3   5   6   42.10    4.10
  -3   5  -6   57.89    8.30
  -3   5  -6   51.19    5.00
  -3   5  -6   56.99    5.60
  -3  -5  -6   37.00    6.30
  -3  -5  -6   41.70    5.40
   3  -5   6   52.29    5.10
  -3  -5  -6   45.20    6.40
  -3  -5  -6   46.80    4.30
  -3  -5  -6   45.60    4.70
  -3  -5  -6   41.00    4.50
   3  -5   6   50.09    4.10
  -3   5  -7   24.90    3.80
  -3   5  -7   35.20    3.60
   3   5   7   27.00    2.90
   3   5   7   33.10    3.30
  -3   5  -7   31.00    3.60
  -3  -5  -7   31.60    3.30
   3  -5   7   27.90    3.50
  -3  -5  -7   32.80    3.10
  -3  -5  -7   22.60    3.30
   3  -5   7   33.60    3.20
   3   5   8    2.00    0.70
  -3  -5  -8    2.20    0.80
   3  -5   8    1.00    0.80
  -3   6   7   11.70    4.80
  -3  -6   7    6.40    4.90
   3  -6  -7   10.10    4.60
  -3  -6   7    6.50    2.50
  -3   6   6   45.80    3.70
  -3   6   6   40.40    7.20
   3   6  -6   44.90    8.40
  -3   6   6   38.80    3.90
  -3   6   6   46.20    8.10
   3   6  -6   62.39    8.80
   3   6  -6   47.60    5.70
  -3   6   6   38.00    4.10
  -3  -6   6   43.70    6.70
  -3  -6   6   28.90    7.80
  -3  -6   6   44.70    5.00
  -3  -6   6   46.90    4.60
  -3  -6   6   47.00    5.30
  -3  -6   6   41.20    9.90
   3  -6  -6   45.80    6.20
  -3   6   5   21.10    4.30
  -3   6   5   12.20    3.50
  -3   6   5   13.90    2.70
  -3   6   5   14.90    3.30
  -3   6   5   12.90    4.00
  -3   6   5   13.00    4.00
  -3   6   5   14.50    2.30
   3   6  -5   19.20    5.10
  -3   6   5   11.80    1.90
  -3   6   5   17.00    2.20
   3  -6  -5   22.70    5.60
  -3  -6   5   28.10    5.80
   3  -6  -5   18.20    5.10
  -3  -6   5   25.50    5.40
   3  -6  -5   12.90    3.30
  -3  -6   5   26.20    6.20
  -3  -6   5   21.00    3.30
  -3   6   4   23.40    4.30
  -3   6   4   33.40    4.10
  -3   6   4   26.30    2.80
   3   6  -4   33.10    4.80
  -3   6   4   30.80    4.80
  -3   6   4   30.40    3.60
  -3   6   4   30.70    3.40
  -3   6   4   24.00    2.80
  -3  -6   4   29.50    4.60
   3  -6  -4   32.90    6.10
  -3  -6   4   27.40    5.10
   3  -6  -4   36.30    4.60
  -3  -6   4   26.70    4.90
   3  -6  -4   36.70    5.90
  -3  -6   4   30.90    4.10
  -3  -6   4   29.70    3.50
  -3  -6   4   26.40    3.30
  -3  -6   4   38.00    5.40
  -3   6   3   18.40    3.60
  -3   6   3   13.80    2.30
  -3   6   3   15.00    2.80
  -3   6   3   16.70    2.00
  -3   6   3   20.60    3.50
  -3   6   3   18.10    2.90
  -3   6   3   17.70    2.60
   3  -6  -3   15.60    3.90
   3  -6  -3   17.10    2.60
   3  -6  -3   21.00    4.40
   3  -6  -3   14.50    3.40
   3   6  -2  649.43   40.70
  -3   6   2  626.24   41.70
  -3   6   2  630.14   40.90
  -3   6   2  588.54   40.60
  -3   6   2  599.64   39.80
  -3   6   2  579.54   41.00
  -3   6   2  616.14   40.30
  -3   6   2  625.44   41.30
  -3  -6   2  597.74   41.70
  -3  -6   2  597.54   40.00
  -3  -6   2  699.03   40.70
   3  -6  -2  628.74   41.30
  -3  -6   2  551.44   41.00
  -3  -6   2  654.13   41.20
   3  -6  -2  682.93   41.60
   3  -6  -2  614.34   42.50
   3  -6  -2  689.33   40.00
  -3   6   1   64.29    5.60
  -3   6   1   66.59    5.50
  -3   6   1   69.19    6.00
  -3   6   1   70.09    5.40
  -3   6   1   69.69    5.20
  -3   6   1   69.39    5.60
   3   6  -1   59.79    6.10
   3  -6  -1   75.29    6.20
  -3  -6   1   53.99    5.50
  -3  -6   1   64.99    5.50
   3  -6  -1   65.29    5.10
  -3  -6   1   64.79    5.20
   3  -6  -1   72.19    5.20
  -3  -6   1   56.89    5.50
  -3   6   0 2078.39  127.89
  -3   6   0 2045.80  127.79
  -3   6   0 2135.99  127.49
  -3   6   0 1977.80  128.19
  -3   6   0 1942.71  128.09
  -3   6   0 2070.19  127.89
  -3  -6   0 2034.90  127.19
  -3  -6   0 1865.91  127.29
   3  -6   0 2270.37  127.79
  -3  -6   0 1850.91  128.19
  -3  -6   0 2070.49  128.59
  -3  -6   0 2137.99  127.69
  -3  -6   0 1909.91  127.99
  -3   6  -1 1195.18   69.89
  -3   6  -1 1115.19   69.79
  -3   6  -1 1038.50   68.99
  -3   6  -1 1067.59   68.19
  -3   6  -1 1143.49   68.69
  -3   6  -1 1179.28   69.59
  -3   6  -1 1114.79   69.59
  -3  -6  -1  958.80   68.49
  -3  -6  -1  971.00   70.09
  -3  -6  -1 1063.29   69.79
  -3  -6  -1 1069.99   68.99
  -3  -6  -1 1083.79   68.79
  -3   6  -2  584.34   37.20
  -3   6  -2  548.15   36.00
  -3   6  -2  532.05   36.50
  -3   6  -2  587.04   35.40
  -3   6  -2  553.74   37.20
  -3   6  -2  560.34   37.10
  -3  -6  -2  509.05   35.10
  -3  -6  -2  499.55   35.90
  -3  -6  -2  583.24   35.80
  -3  -6  -2  532.05   35.90
  -3  -6  -2  560.24   37.70
  -3  -6  -2  604.94   36.60
  -3  -6  -2  491.05   36.80
  -3   6  -3  270.27   22.00
  -3   6  -3  312.07   22.10
  -3   6  -3  327.67   22.40
  -3   6  -3  269.17   19.60
  -3   6  -3  302.87   21.00
  -3  -6  -3  293.47   19.50
  -3  -6  -3  315.97   21.20
  -3  -6  -3  307.17   20.90
  -3  -6  -3  281.17   21.00
  -3  -6  -3  258.17   19.60
  -3  -6  -3  291.87   20.80
  -3  -6  -3  278.87   20.60
  -3  -6  -3  315.57   22.30
  -3  -6  -3  282.97   21.90
  -3   6  -4    6.90    2.90
  -3   6  -4    7.30    2.00
  -3   6  -4    8.00    7.00
  -3   6  -4    2.70    5.70
  -3   6  -4   11.60    4.00
  -3   6  -4    9.70    2.30
  -3   6  -4    6.00    3.20
  -3   6  -4    7.30    1.80
  -3   6  -4    9.80    3.30
  -3  -6  -4    3.50    2.00
  -3  -6  -4    7.10    1.80
  -3  -6  -4    7.40    4.00
  -3  -6  -4    6.50    2.40
  -3  -6  -4    6.30    2.50
  -3  -6  -4    7.60    1.80
  -3   6  -5   47.30    7.30
  -3   6  -5   59.09    8.70
   3   6   5   49.90    4.20
  -3   6  -5   50.29    5.40
  -3   6  -5   42.10   12.70
  -3   6  -5   53.89   11.70
  -3   6  -5   43.80    9.80
   3   6   5   41.10    4.00
  -3   6  -5   59.39    7.60
  -3   6  -5   44.00    4.60
  -3  -6  -5   45.90    4.40
  -3  -6  -5   34.80    3.80
  -3  -6  -5   50.39    7.00
  -3  -6  -5   40.20    5.90
  -3  -6  -5   43.70    4.50
  -3  -6  -5   41.50    6.40
  -3  -6  -5   38.60    5.20
  -3  -6  -5   43.00    6.00
  -3  -6  -5   32.30    8.20
  -3  -6  -5   37.80    8.20
  -3   6  -6   68.49    5.90
   3   6   6   54.39    4.90
  -3   6  -6   56.49    8.40
  -3   6  -6   65.89    8.70
  -3   6  -6   76.39    7.00
  -3   6  -6   72.69    6.40
   3   6   6   60.39    5.10
  -3  -6  -6   60.99    5.60
  -3  -6  -6   62.29    7.80
   3  -6   6   60.39    5.70
  -3  -6  -6   62.79    5.20
  -3  -6  -6   58.99   11.90
  -3  -6  -6   59.39    5.60
  -3  -6  -6   52.99    6.40
  -3   6  -7   -3.20    2.20
  -3   6  -7    1.20    1.30
  -3   6  -7    1.50    1.00
   3   6   7    1.00    0.80
   3   6   7    1.20    1.10
   3  -6   7    3.30    1.20
   3  -6   7    2.40    1.60
  -3  -6  -7    0.70    1.00
  -3  -6  -7    0.70    0.90
  -3  -6  -7    1.50    1.40
   3   6   8    2.90    0.70
   3  -6   8    2.70    0.80
  -3  -6  -8    3.00    0.80
   3  -7  -7   26.50    5.60
  -3  -7   7   30.60    3.30
  -3  -7   7   23.80    7.20
  -3  -7   7   27.00    4.00
  -3   7   6   14.00    5.50
  -3   7   6   10.60    4.50
   3   7  -6    8.10    2.90
   3   7  -6    2.50    4.50
  -3   7   6   13.40    1.70
  -3   7   6   11.40    2.00
  -3  -7   6    7.00    5.50
   3  -7  -6   15.70    3.90
  -3  -7   6    9.90    2.30
  -3  -7   6    9.40    2.90
   3  -7  -6   19.80    6.60
  -3  -7   6    9.80    2.80
  -3  -7   6    7.30    6.90
  -3  -7   6   10.70    6.60
  -3  -7   6    6.30    4.00
  -3   7   5   79.09    6.00
  -3   7   5   76.69    7.10
  -3   7   5   76.69    9.00
  -3   7   5   78.59    6.10
  -3   7   5   77.99    5.70
   3   7  -5   68.89    8.50
  -3   7   5   89.39    8.90
  -3   7   5   81.89    8.40
   3   7  -5   78.89    7.40
  -3   7   5   69.19    7.40
  -3   7   5   74.49    6.70
  -3  -7   5   73.49   10.30
   3  -7  -5   91.49    8.50
  -3  -7   5   67.69    6.80
  -3  -7   5   72.09    9.40
  -3  -7   5   61.59    9.30
  -3  -7   5   71.89    7.20
  -3  -7   5   71.69    9.90
  -3  -7   5   61.79    7.90
   3   7  -4  356.56   29.30
  -3   7   4  370.16   27.80
  -3   7   4  404.26   29.00
  -3   7   4  433.76   27.70
  -3   7   4  439.06   29.00
[truncated: 631,750 more chars]
